# Supplementary material for: Current Trends and Applications of PET/MRI Hybrid Imaging in Neurodegenerative Diseases and Normal Aging
Source: Diagnostics (Basel). 2024 Mar 10;14(6):585. doi: 10.3390/diagnostics14060585 (PMC10969187; doi:10.3390/diagnostics14060585)
Supplement: Supplementary file 1 [file diagnostics-14-00585-s001.zip]

Archive with 1 entries (1 files):
- diagnostics-2877605-supplementary.csv
