# Supplementary material for: Current Trends and Applications of PET/MRI Hybrid Imaging in Neurodegenerative Diseases and Normal Aging
Source: Diagnostics (Basel). 2024 Mar 10;14(6):585. doi: 10.3390/diagnostics14060585 (PMC10969187; doi:10.3390/diagnostics14060585)
Supplement: Supplementary file 1 [file diagnostics-14-00585-s001.zip › diagnostics-2877605-supplementary.csv]

PMID	Title	Authors	Included? (Y/N)	Comments	Citation	First Author	Journal/Book	Publication Year	Create Date	PMCID	NIHMS ID	DOI
35928737	Combining PET with MRI to improve predictions of progression from mild cognitive impairment to Alzheimer's disease: an exploratory radiomic analysis study	Yang F, Jiang J, Alberts I, Wang M, Li T, Sun X, Rominger A, Zuo C, Shi K.			Ann Transl Med. 2022 May;10(9):513. doi: 10.21037/atm-21-4349.	Yang F	Ann Transl Med	2022	8/5/22	PMC9347042		10.21037/atm-21-4349
34882261	EANM procedure guidelines for brain PET imaging using [(18)F]FDG, version 3	Guedj E, Varrone A, Boellaard R, Albert NL, Barthel H, van Berckel B, Brendel M, Cecchin D, Ekmekcioglu O, Garibotto V, Lammertsma AA, Law I, Peñuelas I, Semah F, Traub-Weidinger T, van de Giessen E, Van Weehaeghe D, Morbelli S.			Eur J Nucl Med Mol Imaging. 2022 Jan;49(2):632-651. doi: 10.1007/s00259-021-05603-w. Epub 2021 Dec 9.	Guedj E	Eur J Nucl Med Mol Imaging	2022	12/9/21	PMC8803744		10.1007/s00259-021-05603-w
33526230	A Role of PET/MR Imaging in Dementia?	Dupont P.			Semin Nucl Med. 2021 May;51(3):296-302. doi: 10.1053/j.semnuclmed.2021.01.003. Epub 2021 Jan 30.	Dupont P	Semin Nucl Med	2021	2/2/21			10.1053/j.semnuclmed.2021.01.003
37223623	PET/MRI Applications in Pediatric Epilepsy	Pedersen C, Aboian M, Messina SA, Daldrup-Link H, Franceschi AM.			World J Nucl Med. 2023 Apr 28;22(2):78-86. doi: 10.1055/s-0043-1764303. eCollection 2023 Jun.	Pedersen C	World J Nucl Med	2023	5/24/23	PMC10202574		10.1055/s-0043-1764303
29762090	Alzheimer Disease and Mild Cognitive Impairment: Integrated Pulsed Arterial Spin-Labeling MRI and (18)F-FDG PET	Riederer I, Bohn KP, Preibisch C, Wiedemann E, Zimmer C, Alexopoulos P, Förster S.			Radiology. 2018 Jul;288(1):198-206. doi: 10.1148/radiol.2018170575. Epub 2018 May 15.	Riederer I	Radiology	2018	5/16/18			10.1148/radiol.2018170575
37787146	Longitudinal associations of serum biomarkers with early cognitive, amyloid and grey matter changes	De Meyer S, Blujdea ER, Schaeverbeke J, Reinartz M, Luckett ES, Adamczuk K, Van Laere K, Dupont P, Teunissen CE, Vandenberghe R, Poesen K.			Brain. 2023 Oct 3:awad330. doi: 10.1093/brain/awad330. Online ahead of print.	De Meyer S	Brain	2023	10/3/23			10.1093/brain/awad330
37741643	Clinical Value of Hybrid PET/MR Imaging: Brain Imaging Using PET/MR Imaging	Kas A, Rozenblum L, Pyatigorskaya N.			Magn Reson Imaging Clin N Am. 2023 Nov;31(4):591-604. doi: 10.1016/j.mric.2023.06.004. Epub 2023 Aug 8.	Kas A	Magn Reson Imaging Clin N Am	2023	9/23/23			10.1016/j.mric.2023.06.004
33353723	Hybrid Imaging of Vascular Cognitive Impairment	Frantellizzi V, Conte M, De Vincentis G.			Semin Nucl Med. 2021 May;51(3):286-295. doi: 10.1053/j.semnuclmed.2020.12.006. Epub 2020 Dec 20.	Frantellizzi V	Semin Nucl Med	2021	12/23/20			10.1053/j.semnuclmed.2020.12.006
38050727	Hybrid PET/MRI with Flutemetamol and FDG in Alzheimer's Disease Clinical Continuum	Atay LO, Saka E, Akdemir UO, Yetim E, Balcı E, Arsava EM, Topcuoglu MA.			Curr Alzheimer Res. 2023;20(7):481-495. doi: 10.2174/0115672050243131230925034334.	Atay LO	Curr Alzheimer Res	2023	12/5/23			10.2174/0115672050243131230925034334
31417346	MRI-Driven PET Image Optimization for Neurological Applications	Zhu Y, Zhu X.			Front Neurosci. 2019 Jul 31;13:782. doi: 10.3389/fnins.2019.00782. eCollection 2019.	Zhu Y	Front Neurosci	2019	8/17/19	PMC6684790		10.3389/fnins.2019.00782
36314070	Cerebral vasomotor reactivity across the continuum of subjective cognitive impairment, amnestic mild cognitive impairment and probable Alzheimer's dementia: A transcranial Doppler and PET/MRI study	Saka E, Atay LO, Akdemir UO, Yetim E, Balci E, Arsava EM, Topcuoglu MA.			J Cereb Blood Flow Metab. 2023 Jan;43(1):129-137. doi: 10.1177/0271678X221124656. Epub 2022 Oct 30.	Saka E	J Cereb Blood Flow Metab	2023	10/31/22	PMC9875349		10.1177/0271678X221124656
36388611	Subcortical signal alteration of corticospinal tracts. A radiologic manifestation of ARIA: A case report	Sotoudeh H, Alizadeh M, Shahidi R, Shobeiri P, Love N, Singhal A.			Radiol Case Rep. 2022 Nov 6;18(1):275-279. doi: 10.1016/j.radcr.2022.10.023. eCollection 2023 Jan.	Sotoudeh H	Radiol Case Rep	2022	11/17/22	PMC9647162		10.1016/j.radcr.2022.10.023
37801139	Integrating TSPO PET imaging and transcriptomics to unveil the role of neuroinflammation and amyloid-β deposition in Alzheimer's disease	Zhang M, Qian XH, Hu J, Zhang Y, Lin X, Hai W, Shi K, Jiang X, Li Y, Tang HD, Li B.			Eur J Nucl Med Mol Imaging. 2024 Jan;51(2):455-467. doi: 10.1007/s00259-023-06446-3. Epub 2023 Oct 6.	Zhang M	Eur J Nucl Med Mol Imaging	2024	10/6/23	PMC10774172		10.1007/s00259-023-06446-3
29512073	Hybrid PET-MRI in Alzheimer's Disease Research	Mainta IC, Vargas MI, Trombella S, Frisoni GB, Unschuld PG, Garibotto V.			Methods Mol Biol. 2018;1750:185-200. doi: 10.1007/978-1-4939-7704-8_12.	Mainta IC	Methods Mol Biol	2018	3/8/18			10.1007/978-1-4939-7704-8_12
30842996	Screening for Dementia Caused by Modifiable Lifestyle Choices Using Hybrid PET/MRI	Prato FS, Pavlosky WF, Foster SC, Thiessen JD, Beaujot RP.			J Alzheimers Dis Rep. 2019 Feb 4;3(1):31-45. doi: 10.3233/ADR-180098.	Prato FS	J Alzheimers Dis Rep	2019	3/8/19	PMC6400112		10.3233/ADR-180098
37892850	Application of Deep Learning for Prediction of Alzheimer's Disease in PET/MR Imaging	Zhao Y, Guo Q, Zhang Y, Zheng J, Yang Y, Du X, Feng H, Zhang S.			Bioengineering (Basel). 2023 Sep 24;10(10):1120. doi: 10.3390/bioengineering10101120.	Zhao Y	Bioengineering (Basel)	2023	10/28/23	PMC10604050		10.3390/bioengineering10101120
37990275	Microglial activation, tau and amyloid deposition in TREM2 p.R47H carriers and mild cognitive impairment patients: a multi-modal/multi-tracer PET/MRI imaging study with influenza vaccine immune challenge	Cousins O, Schubert JJ, Chandra A, Veronese M, Valkimadi P, Creese B, Khan Z, Arathimos R, Hampshire A, Rosenzweig I, Ballard C, Corbett A, Aasland D, Velayudhan L, O'Neill M, Collier D, Awais R, Sander K, Årstad E, Howes O, Turkheimer F, Hodges A.			J Neuroinflammation. 2023 Nov 21;20(1):272. doi: 10.1186/s12974-023-02945-0.	Cousins O	J Neuroinflammation	2023	11/22/23	PMC10664604		10.1186/s12974-023-02945-0
32694602	Simultaneous FDG-PET/MRI detects hippocampal subfield metabolic differences in AD/MCI	Carlson ML, DiGiacomo PS, Fan AP, Goubran M, Khalighi MM, Chao SZ, Vasanawala M, Wintermark M, Mormino E, Zaharchuk G, James ML, Zeineh MM.			Sci Rep. 2020 Jul 21;10(1):12064. doi: 10.1038/s41598-020-69065-0.	Carlson ML	Sci Rep	2020	7/23/20	PMC7374580		10.1038/s41598-020-69065-0
35649652	The Role of Amyloid PET in Imaging Neurodegenerative Disorders: A Review	Chapleau M, Iaccarino L, Soleimani-Meigooni D, Rabinovici GD.			J Nucl Med. 2022 Jun;63(Suppl 1):13S-19S. doi: 10.2967/jnumed.121.263195.	Chapleau M	J Nucl Med	2022	6/1/22	PMC9165727		10.2967/jnumed.121.263195
35228270	Tau-PET imaging predicts cognitive decline and brain atrophy progression in early Alzheimer's disease	Lagarde J, Olivieri P, Tonietto M, Tissot C, Rivals I, Gervais P, Caillé F, Moussion M, Bottlaender M, Sarazin M.			J Neurol Neurosurg Psychiatry. 2022 May;93(5):459-467. doi: 10.1136/jnnp-2021-328623. Epub 2022 Feb 28.	Lagarde J	J Neurol Neurosurg Psychiatry	2022	3/1/22			10.1136/jnnp-2021-328623
32888547	Applications of Hybrid PET/Magnetic Resonance Imaging in Central Nervous System Disorders	Borja AJ, Hancin EC, Khosravi M, Ghorpade R, Koa B, Miao X, Werner TJ, Newberg AB, Alavi A.			PET Clin. 2020 Oct;15(4):497-508. doi: 10.1016/j.cpet.2020.06.004. Epub 2020 Jul 21.	Borja AJ	PET Clin	2020	9/5/20			10.1016/j.cpet.2020.06.004
35300351	Quantification of Brain β-Amyloid Load in Parkinson's Disease With Mild Cognitive Impairment: A PET/MRI Study	Garon M, Weis L, Fiorenzato E, Pistonesi F, Cagnin A, Bertoldo A, Anglani M, Cecchin D, Antonini A, Biundo R.			Front Neurol. 2022 Mar 1;12:760518. doi: 10.3389/fneur.2021.760518. eCollection 2021.	Garon M	Front Neurol	2022	3/18/22	PMC8921107		10.3389/fneur.2021.760518
28747523	(18)F-Flortaucipir PET/MRI Correlations in Nonamnestic and Amnestic Variants of Alzheimer Disease	Nasrallah IM, Chen YJ, Hsieh MK, Phillips JS, Ternes K, Stockbower GE, Sheline Y, McMillan CT, Grossman M, Wolk DA.			J Nucl Med. 2018 Feb;59(2):299-306. doi: 10.2967/jnumed.117.194282. Epub 2017 Jul 26.	Nasrallah IM	J Nucl Med	2018	7/28/17	PMC6348438		10.2967/jnumed.117.194282
33537334	Use of a Sparse-Response Deep Belief Network and Extreme Learning Machine to Discriminate Alzheimer's Disease, Mild Cognitive Impairment, and Normal Controls Based on Amyloid PET/MRI Images	Zhou P, Jiang S, Yu L, Feng Y, Chen C, Li F, Liu Y, Huang Z.			Front Med (Lausanne). 2021 Jan 18;7:621204. doi: 10.3389/fmed.2020.621204. eCollection 2020.	Zhou P	Front Med (Lausanne)	2021	2/4/21	PMC7847932		10.3389/fmed.2020.621204
37075301	Characterizing Early-Onset Alzheimer Disease Using Multiprobe PET/MRI: An AT(N) Framework-Based Study	Xu X, Ruan W, Liu F, Liu Q, Gai Y, Su Y, Liang Z, Sun X, Lan X.			Clin Nucl Med. 2023 Jun 1;48(6):474-482. doi: 10.1097/RLU.0000000000004663. Epub 2023 Apr 24.	Xu X	Clin Nucl Med	2023	4/19/23			10.1097/RLU.0000000000004663
29517819	MR-assisted PET motion correction in simultaneous PET/MRI studies of dementia subjects	Chen KT, Salcedo S, Chonde DB, Izquierdo-Garcia D, Levine MA, Price JC, Dickerson BC, Catana C.			J Magn Reson Imaging. 2018 Nov;48(5):1288-1296. doi: 10.1002/jmri.26000. Epub 2018 Mar 8.	Chen KT	J Magn Reson Imaging	2018	3/9/18	PMC6129224	NIHMS947185	10.1002/jmri.26000
33640881	Evaluating the association between brain atrophy, hypometabolism, and cognitive decline in Alzheimer's disease: a PET/MRI study	Chen Y, Wang J, Cui C, Su Y, Jing D, Wu L, Liang P, Liang Z.			Aging (Albany NY). 2021 Feb 26;13(5):7228-7246. doi: 10.18632/aging.202580. Epub 2021 Feb 26.	Chen Y	Aging (Albany NY)	2021	2/28/21	PMC7993730		10.18632/aging.202580
34593971	Alzheimer's disease profiled by fluid and imaging markers: tau PET best predicts cognitive decline	Bucci M, Chiotis K, Nordberg A; Alzheimer’s Disease Neuroimaging Initiative.			Mol Psychiatry. 2021 Oct;26(10):5888-5898. doi: 10.1038/s41380-021-01263-2. Epub 2021 Oct 1.	Bucci M	Mol Psychiatry	2021	10/1/21	PMC8758489		10.1038/s41380-021-01263-2
36061999	Simultaneous PET/MRI: The future gold standard for characterizing motor neuron disease-A clinico-radiological and neuroscientific perspective	Juengling FD, Wuest F, Kalra S, Agosta F, Schirrmacher R, Thiel A, Thaiss W, Müller HP, Kassubek J.			Front Neurol. 2022 Aug 17;13:890425. doi: 10.3389/fneur.2022.890425. eCollection 2022.	Juengling FD	Front Neurol	2022	9/5/22	PMC9428135		10.3389/fneur.2022.890425
33588030	Uncertainty analysis of MR-PET image registration for precision neuro-PET imaging	Markiewicz PJ, Matthews JC, Ashburner J, Cash DM, Thomas DL, De Vita E, Barnes A, Cardoso MJ, Modat M, Brown R, Thielemans K, da Costa-Luis C, Lopes Alves I, Gispert JD, Schmidt ME, Marsden P, Hammers A, Ourselin S, Barkhof F.			Neuroimage. 2021 May 15;232:117821. doi: 10.1016/j.neuroimage.2021.117821. Epub 2021 Feb 12.	Markiewicz PJ	Neuroimage	2021	2/15/21	PMC8204268		10.1016/j.neuroimage.2021.117821
35923552	A Deep Spatiotemporal Attention Network for Mild Cognitive Impairment Identification	Feng Q, Huang Y, Long Y, Gao L, Gao X.			Front Aging Neurosci. 2022 Jul 18;14:925468. doi: 10.3389/fnagi.2022.925468. eCollection 2022.	Feng Q	Front Aging Neurosci	2022	8/4/22	PMC9339621		10.3389/fnagi.2022.925468
29538647	Longitudinal tau PET in ageing and Alzheimer's disease	Jack CR Jr, Wiste HJ, Schwarz CG, Lowe VJ, Senjem ML, Vemuri P, Weigand SD, Therneau TM, Knopman DS, Gunter JL, Jones DT, Graff-Radford J, Kantarci K, Roberts RO, Mielke MM, Machulda MM, Petersen RC.			Brain. 2018 May 1;141(5):1517-1528. doi: 10.1093/brain/awy059.	Jack CR Jr	Brain	2018	3/15/18	PMC5917767		10.1093/brain/awy059
32157432	Multiparametric imaging hippocampal neurodegeneration and functional connectivity with simultaneous PET/MRI in Alzheimer's disease	Yan S, Zheng C, Cui B, Qi Z, Zhao Z, An Y, Qiao L, Han Y, Zhou Y, Lu J.			Eur J Nucl Med Mol Imaging. 2020 Sep;47(10):2440-2452. doi: 10.1007/s00259-020-04752-8. Epub 2020 Mar 10.	Yan S	Eur J Nucl Med Mol Imaging	2020	3/12/20	PMC7396401		10.1007/s00259-020-04752-8
37201176	Operationalizing the centiloid scale for [(18)F]florbetapir PET studies on PET/MRI	Coath W, Modat M, Cardoso MJ, Markiewicz PJ, Lane CA, Parker TD, Keshavan A, Buchanan SM, Keuss SE, Harris MJ, Burgos N, Dickson J, Barnes A, Thomas DL, Beasley D, Malone IB, Wong A, Erlandsson K, Thomas BA, Schöll M, Ourselin S, Richards M, Fox NC, Schott JM, Cash DM; Alzheimer's Disease Neuroimaging Initiative.			Alzheimers Dement (Amst). 2023 May 16;15(2):e12434. doi: 10.1002/dad2.12434. eCollection 2023 Apr-Jun.	Coath W	Alzheimers Dement (Amst)	2023	5/18/23	PMC10186069		10.1002/dad2.12434
33545981	Clinical impact of 11C-Pittsburgh compound-B positron emission tomography in addition to magnetic resonance imaging and single-photon emission computed tomography on diagnosis of mild cognitive impairment to Alzheimer's disease	Kitajima K, Abe K, Takeda M, Yoshikawa H, Ohigashi M, Osugi K, Koyama H, Yamakado K.			Medicine (Baltimore). 2021 Jan 22;100(3):e23969. doi: 10.1097/MD.0000000000023969.	Kitajima K	Medicine (Baltimore)	2021	2/6/21	PMC7837835		10.1097/MD.0000000000023969
34826792	Integrated Positron Emission Tomography/Magnetic Resonance Imaging in clinical diagnosis of Alzheimer's disease	Gao F.			Eur J Radiol. 2021 Dec;145:110017. doi: 10.1016/j.ejrad.2021.110017. Epub 2021 Nov 3.	Gao F	Eur J Radiol	2021	11/26/21			10.1016/j.ejrad.2021.110017
34958019	Personality Impact on Alzheimer's Disease - Signature and Vascular Imaging Markers: A PET-MRI Study	Giannakopoulos P, Rodriguez C, Montandon ML, Garibotto V, Haller S, Herrmann FR.			J Alzheimers Dis. 2022;85(4):1807-1817. doi: 10.3233/JAD-215062.	Giannakopoulos P	J Alzheimers Dis	2022	12/27/21			10.3233/JAD-215062
31748857	ZTE MR-based attenuation correction in brain FDG-PET/MR: performance in patients with cognitive impairment	Sgard B, Khalifé M, Bouchut A, Fernandez B, Soret M, Giron A, Zaslavsky C, Delso G, Habert MO, Kas A.			Eur Radiol. 2020 Mar;30(3):1770-1779. doi: 10.1007/s00330-019-06514-z. Epub 2019 Nov 20.	Sgard B	Eur Radiol	2020	11/22/19			10.1007/s00330-019-06514-z
35028878	Application of artificial intelligence in brain molecular imaging	Minoshima S, Cross D.			Ann Nucl Med. 2022 Feb;36(2):103-110. doi: 10.1007/s12149-021-01697-2. Epub 2022 Jan 14.	Minoshima S	Ann Nucl Med	2022	1/14/22			10.1007/s12149-021-01697-2
34490651	The use of positron emission tomography/magnetic resonance imaging in dementia: A literature review	Lorking N, Murray AD, O'Brien JT.			Int J Geriatr Psychiatry. 2021 Oct;36(10):1501-1513. doi: 10.1002/gps.5586. Epub 2021 Jun 12.	Lorking N	Int J Geriatr Psychiatry	2021	9/7/21			10.1002/gps.5586
35158445	Myelin imaging measures as predictors of cognitive impairment in MS patients: A hybrid PET-MRI study	Campanholo KR, Pitombeira MS, Rimkus CM, Mendes MF, Apóstolos-Pereira SL, Busatto Filho G, Callegaro D, Buchpiguel CA, Duran F, De Paula Faria D.	Y	Study	Mult Scler Relat Disord. 2022 Jan;57:103331. doi: 10.1016/j.msard.2021.103331. Epub 2021 Oct 13.	Campanholo KR	Mult Scler Relat Disord	2022	2/15/22			10.1016/j.msard.2021.103331
31794502	Clinical Use of Integrated Positron Emission Tomography-Magnetic Resonance Imaging for Dementia Patients	Shepherd TM, Nayak GK.			Top Magn Reson Imaging. 2019 Dec;28(6):299-310. doi: 10.1097/RMR.0000000000000225.	Shepherd TM	Top Magn Reson Imaging	2019	12/4/19			10.1097/RMR.0000000000000225
37285850	MRI tractography-guided PET image reconstruction regularisation using connectome-based nonlocal means filtering	Sun Z, Angelis G, Meikle S, Calamante F.			Phys Med Biol. 2023 Jun 30;68(13). doi: 10.1088/1361-6560/acdc7f.	Sun Z	Phys Med Biol	2023	6/7/23			10.1088/1361-6560/acdc7f
33170738	FDG PET/MRI for Visual Detection of Crossed Cerebellar Diaschisis in Patients With Dementia	Franceschi AM, Clifton MA, Naser-Tavakolian K, Ahmed O, Bangiyev L, Clouston S, Franceschi D.			AJR Am J Roentgenol. 2021 Jan;216(1):165-171. doi: 10.2214/AJR.19.22617. Epub 2020 Nov 10.	Franceschi AM	AJR Am J Roentgenol	2021	11/10/20			10.2214/AJR.19.22617
38071587	Early-Frame [(18)F]Florbetaben PET/MRI for Cerebral Blood Flow Quantification in Patients with Cognitive Impairment: Comparison to an [(15)O]Water Gold Standard	Fettahoglu A, Zhao M, Khalighi M, Vossler H, Jovin M, Davidzon G, Zeineh M, Boada F, Mormino E, Henderson VW, Moseley M, Chen KT, Zaharchuk G.			J Nucl Med. 2023 Dec 7:jnumed.123.266273. doi: 10.2967/jnumed.123.266273. Online ahead of print.	Fettahoglu A	J Nucl Med	2023	12/10/23			10.2967/jnumed.123.266273
35199225	Decoupling of regional neural activity and inter-regional functional connectivity in Alzheimer's disease: a simultaneous PET/MR study	Maleki Balajoo S, Rahmani F, Khosrowabadi R, Meng C, Eickhoff SB, Grimmer T, Zarei M, Drzezga A, Sorg C, Tahmasian M.			Eur J Nucl Med Mol Imaging. 2022 Jul;49(9):3173-3185. doi: 10.1007/s00259-022-05692-1. Epub 2022 Feb 24.	Maleki Balajoo S	Eur J Nucl Med Mol Imaging	2022	2/24/22	PMC9250470		10.1007/s00259-022-05692-1
37591771	Generative Adversarial Network-Enhanced Ultra-Low-Dose [(18)F]-PI-2620 τ PET/MRI in Aging and Neurodegenerative Populations	Chen KT, Tesfay R, Koran MEI, Ouyang J, Shams S, Young CB, Davidzon G, Liang T, Khalighi M, Mormino E, Zaharchuk G.			AJNR Am J Neuroradiol. 2023 Sep;44(9):1012-1019. doi: 10.3174/ajnr.A7961. Epub 2023 Aug 17.	Chen KT	AJNR Am J Neuroradiol	2023	8/17/23	PMC10494955		10.3174/ajnr.A7961
34526958	Metabolic and Structural Signatures of Speech and Language Impairment in Corticobasal Syndrome: A Multimodal PET/MRI Study	Parmera JB, de Almeida IJ, de Oliveira MCB, Silagi ML, de Godoi Carneiro C, Studart-Neto A, Ono CR, Reis Barbosa E, Nitrini R, Buchpiguel CA, Brucki SMD, Coutinho AM.			Front Neurol. 2021 Aug 30;12:702052. doi: 10.3389/fneur.2021.702052. eCollection 2021.	Parmera JB	Front Neurol	2021	9/16/21	PMC8435851		10.3389/fneur.2021.702052
37092225	Comparing Tau PET Visual Interpretation with Tau PET Quantification, Cerebrospinal Fluid Biomarkers, and Longitudinal Clinical Assessment	Chen CD, Ponisio MR, Lang JA, Flores S, Schindler SE, Fagan AM, Morris JC, Benzinger TLS.			J Alzheimers Dis. 2023;93(2):765-777. doi: 10.3233/JAD-230032.	Chen CD	J Alzheimers Dis	2023	4/24/23	PMC10200228		10.3233/JAD-230032
34503963	Brain Stem Glucose Hypermetabolism in Amyotrophic Lateral Sclerosis/Frontotemporal Dementia and Shortened Survival: An (18)F-FDG PET/MRI Study	Zanovello M, Sorarù G, Campi C, Anglani M, Spimpolo A, Berti S, Bussè C, Mozzetta S, Cagnin A, Cecchin D.			J Nucl Med. 2022 May;63(5):777-784. doi: 10.2967/jnumed.121.262232. Epub 2021 Sep 9.	Zanovello M	J Nucl Med	2022	9/10/21			10.2967/jnumed.121.262232
32844310	(68)Ga-PSMA-11 PET/MRI: determining ideal acquisition times to reduce noise and increase image quality	Murthy V, Smith RL, Tao DH, Lawhn-Heath CA, Korenchan DE, Larson PEZ, Flavell RR, Hope TA.	N	Technical	EJNMMI Phys. 2020 Aug 26;7(1):54. doi: 10.1186/s40658-020-00322-x.	Murthy V	EJNMMI Phys	2020	8/27/20	PMC7447708		10.1186/s40658-020-00322-x
38031997	Multiparametric hippocampal signatures for early diagnosis of Alzheimer's disease using (18) F-FDG PET/MRI Radiomics	Chen Z, Bi S, Shan Y, Cui B, Yang H, Qi Z, Zhao Z, Han Y, Yan S, Lu J.			CNS Neurosci Ther. 2023 Nov 30. doi: 10.1111/cns.14539. Online ahead of print.	Chen Z	CNS Neurosci Ther	2023	11/30/23			10.1111/cns.14539
34551578	A literature review of MRI techniques used to detect amyloid-beta plaques in Alzheimer's disease patients	Yu B, Shan Y, Ding J.			Ann Palliat Med. 2021 Sep;10(9):10062-10074. doi: 10.21037/apm-21-825. Epub 2021 Sep 17.	Yu B	Ann Palliat Med	2021	9/23/21			10.21037/apm-21-825
32801709	Prediction of Amyloid Positivity in Mild Cognitive Impairment Using Fully Automated Brain Segmentation Software	Kang KM, Sohn CH, Byun MS, Lee JH, Yi D, Lee Y, Lee JY, Kim YK, Sohn BK, Yoo RE, Yun TJ, Choi SH, Kim JH, Lee DY; KBASE Research Group.			Neuropsychiatr Dis Treat. 2020 Jul 22;16:1745-1754. doi: 10.2147/NDT.S252293. eCollection 2020.	Kang KM	Neuropsychiatr Dis Treat	2020	8/18/20	PMC7383107		10.2147/NDT.S252293
34602046	Determinants of Cognitive Trajectories in Normal Aging: A Longitudinal PET-MRI Study in a Community-based Cohort	Herrmann FR, Montandon ML, Garibotto V, Rodriguez C, Haller S, Giannakopoulos P.			Curr Alzheimer Res. 2021;18(6):482-491. doi: 10.2174/1567205018666210930111806.	Herrmann FR	Curr Alzheimer Res	2021	10/4/21			10.2174/1567205018666210930111806
32232573	Multimodal analysis using [(11)C]PiB-PET/MRI for functional evaluation of patients with Alzheimer's disease	Okazawa H, Ikawa M, Jung M, Maruyama R, Tsujikawa T, Mori T, Rahman MGM, Makino A, Kiyono Y, Kosaka H.			EJNMMI Res. 2020 Mar 30;10(1):30. doi: 10.1186/s13550-020-00619-z.	Okazawa H	EJNMMI Res	2020	4/2/20	PMC7105527		10.1186/s13550-020-00619-z
33690114	Novel Methodology for Measuring Regional Myocardial Efficiency	Gullberg GT, Shrestha UM, Veress AI, Segars WP, Liu J, Ordovas K, Seo Y.	N	Not applied to MCl/dementia	IEEE Trans Med Imaging. 2021 Jun;40(6):1711-1725. doi: 10.1109/TMI.2021.3065219. Epub 2021 Jun 1.	Gullberg GT	IEEE Trans Med Imaging	2021	3/10/21	PMC8325923	NIHMS1710452	10.1109/TMI.2021.3065219
37231491	Tau accumulation in autosomal dominant Alzheimer's disease: a longitudinal [(18)F]flortaucipir study	O'Connor A, Cash DM, Poole T, Markiewicz PJ, Fraser MR, Malone IB, Jiao J, Weston PSJ, Flores S, Hornbeck R, McDade E, Schöll M, Gordon BA, Bateman RJ, Benzinger TLS, Fox NC.			Alzheimers Res Ther. 2023 May 25;15(1):99. doi: 10.1186/s13195-023-01234-5.	O'Connor A	Alzheimers Res Ther	2023	5/25/23	PMC10210376		10.1186/s13195-023-01234-5
32587315	Hybrid PET/MRI enables high-spatial resolution, quantitative imaging of amyloid plaques in an Alzheimer's disease mouse model	Frost GR, Longo V, Li T, Jonas LA, Judenhofer M, Cherry S, Koutcher J, Lekaye C, Zanzonico P, Li YM.			Sci Rep. 2020 Jun 25;10(1):10379. doi: 10.1038/s41598-020-67284-z.	Frost GR	Sci Rep	2020	6/27/20	PMC7316864		10.1038/s41598-020-67284-z
35134705	Concordance of regional hypoperfusion by pCASL MRI and (15)O-water PET in frontotemporal dementia: Is pCASL an efficacious alternative?	Ssali T, Narciso L, Hicks J, Liu L, Jesso S, Richardson L, Günther M, Konstandin S, Eickel K, Prato F, Anazodo UC, Finger E, St Lawrence K.			Neuroimage Clin. 2022;33:102950. doi: 10.1016/j.nicl.2022.102950. Epub 2022 Jan 31.	Ssali T	Neuroimage Clin	2022	2/8/22	PMC8829802		10.1016/j.nicl.2022.102950
29786490	Gallium 68 PSMA-11 PET/MR Imaging in Patients with Intermediate- or High-Risk Prostate Cancer	Park SY, Zacharias C, Harrison C, Fan RE, Kunder C, Hatami N, Giesel F, Ghanouni P, Daniel B, Loening AM, Sonn GA, Iagaru A.	N	Not applied to MCl/dementia	Radiology. 2018 Aug;288(2):495-505. doi: 10.1148/radiol.2018172232. Epub 2018 May 22.	Park SY	Radiology	2018	5/23/18			10.1148/radiol.2018172232
31446507	Quantitative and clinical impact of MRI-based attenuation correction methods in [(18)F]FDG evaluation of dementia	Øen SK, Keil TM, Berntsen EM, Aanerud JF, Schwarzlmüller T, Ladefoged CN, Karlberg AM, Eikenes L.			EJNMMI Res. 2019 Aug 24;9(1):83. doi: 10.1186/s13550-019-0553-2.	Øen SK	EJNMMI Res	2019	8/26/19	PMC6708519		10.1186/s13550-019-0553-2
31637481	[(18)F]Florbetapir PET/MR imaging to assess demyelination in multiple sclerosis	Carotenuto A, Giordano B, Dervenoulas G, Wilson H, Veronese M, Chappell Z, Polychronis S, Pagano G, Mackewn J, Turkheimer FE, Williams SCR, Hammers A, Silber E, Brex P, Politis M.			Eur J Nucl Med Mol Imaging. 2020 Feb;47(2):366-378. doi: 10.1007/s00259-019-04533-y. Epub 2019 Oct 21.	Carotenuto A	Eur J Nucl Med Mol Imaging	2020	10/23/19	PMC6974490		10.1007/s00259-019-04533-y
36627889	Medial temporal tau predicts memory decline in cognitively unimpaired elderly	Kwan ATH, Arfaie S, Therriault J, Azizi Z, Lussier FZ, Tissot C, Chamoun M, Bezgin G, Servaes S, Stevenon J, Rahmouni N, Pallen V, Gauthier S, Rosa-Neto P.			Brain Commun. 2022 Dec 9;5(1):fcac325. doi: 10.1093/braincomms/fcac325. eCollection 2023.	Kwan ATH	Brain Commun	2022	1/11/23	PMC9814120		10.1093/braincomms/fcac325
32916411	Quantitative susceptibility mapping in β-Amyloid PET-stratified patients with dementia and healthy controls - A hybrid PET/MRI study	Tiepolt S, Rullmann M, Jochimsen TH, Gertz HJ, Schroeter ML, Patt M, Sabri O, Barthel H.			Eur J Radiol. 2020 Oct;131:109243. doi: 10.1016/j.ejrad.2020.109243. Epub 2020 Aug 29.	Tiepolt S	Eur J Radiol	2020	9/11/20			10.1016/j.ejrad.2020.109243
38176937	Positron Emission Tomography Molecular Imaging of the Major Neurodegenerative Disorders: Overview and Pictorial Essay, from a Nuclear Medicine Center's Perspective	Calabria F, Leporace M, Cimini A, Ricci M, Travascio L, Bagnato A.			J Integr Neurosci. 2023 Dec 13;22(6):172. doi: 10.31083/j.jin2206172.	Calabria F	J Integr Neurosci	2023	1/4/24			10.31083/j.jin2206172
34002691	Integrated transcriptomic and neuroimaging brain model decodes biological mechanisms in aging and Alzheimer's disease	Adewale Q, Khan AF, Carbonell F, Iturria-Medina Y; Alzheimer's Disease Neuroimaging Initiative.			Elife. 2021 May 18;10:e62589. doi: 10.7554/eLife.62589.	Adewale Q	Elife	2021	5/18/21	PMC8131100		10.7554/eLife.62589
31336358	Clinical utility of 18F-FDG-PET/MRI brain in dementia: Preliminary experience from a geriatric clinic in South India	Mukku SSR, Sivakumar PT, Nagaraj C, Mangalore S, Harbishettar V, Varghese M.			Asian J Psychiatr. 2019 Aug;44:99-105. doi: 10.1016/j.ajp.2019.07.001. Epub 2019 Jul 12.	Mukku SSR	Asian J Psychiatr	2019	7/24/19			10.1016/j.ajp.2019.07.001
37519690	Dissociation of energy connectivity and functional connectivity in Alzheimer's disease is associated with maintenance of cognitive performance	Sheng J, Yang Z, Zhang Q, Wang L, Xin Y.			Heliyon. 2023 Jul 13;9(7):e18121. doi: 10.1016/j.heliyon.2023.e18121. eCollection 2023 Jul.	Sheng J	Heliyon	2023	7/31/23	PMC10372235		10.1016/j.heliyon.2023.e18121
29709628	Simultaneous resting-state FDG-PET/fMRI in Alzheimer Disease: Relationship between glucose metabolism and intrinsic activity	Marchitelli R, Aiello M, Cachia A, Quarantelli M, Cavaliere C, Postiglione A, Tedeschi G, Montella P, Milan G, Salvatore M, Salvatore E, Baron JC, Pappatà S.			Neuroimage. 2018 Aug 1;176:246-258. doi: 10.1016/j.neuroimage.2018.04.048. Epub 2018 Apr 27.	Marchitelli R	Neuroimage	2018	5/1/18			10.1016/j.neuroimage.2018.04.048
36892415	Genetically identical twin-pair difference models support the amyloid cascade hypothesis	Coomans EM, Tomassen J, Ossenkoppele R, Tijms BM, Lorenzini L, Ten Kate M, Collij LE, Heeman F, Rikken RM, van der Landen SM, den Hollander ME, Golla SSV, Yaqub M, Windhorst AD, Barkhof F, Scheltens P, de Geus EJC, Visser PJ, van Berckel BNM, den Braber A.			Brain. 2023 Sep 1;146(9):3735-3746. doi: 10.1093/brain/awad077.	Coomans EM	Brain	2023	3/9/23	PMC10473566		10.1093/brain/awad077
36965457	The association between white matter hyperintensities and amyloid and tau deposition	Alban SL, Lynch KM, Ringman JM, Toga AW, Chui HC, Sepehrband F, Choupan J; Alzheimer's Disease Neuroimaging Initiative.			Neuroimage Clin. 2023;38:103383. doi: 10.1016/j.nicl.2023.103383. Epub 2023 Mar 20.	Alban SL	Neuroimage Clin	2023	3/25/23	PMC10060905		10.1016/j.nicl.2023.103383
29736165	Classification of Alzheimer's and MCI Patients from Semantically Parcelled PET Images: A Comparison between AV45 and FDG-PET	Nozadi SH, Kadoury S, The Alzheimer's Disease Neuroimaging Initiative.			Int J Biomed Imaging. 2018 Mar 15;2018:1247430. doi: 10.1155/2018/1247430. eCollection 2018.	Nozadi SH	Int J Biomed Imaging	2018	5/9/18	PMC5875062		10.1155/2018/1247430
35369284	Diagnostic Value of (11)C-PIB PET/MR in Cardiac Amyloidosis	Bi X, Xu B, Liu J, Wang G, An J, Zhang X, Wang R, Dong W, Guan Z.			Front Cardiovasc Med. 2022 Mar 16;9:830572. doi: 10.3389/fcvm.2022.830572. eCollection 2022.	Bi X	Front Cardiovasc Med	2022	4/4/22	PMC8966842		10.3389/fcvm.2022.830572
33666110	Multiparametric magnetic resonance imaging and positron emission tomography findings in neurodegenerative diseases: Current status and future directions	Soni N, Ora M, Bathla G, Nagaraj C, Boles Ponto LL, Graham MM, Saini J, Menda Y.			Neuroradiol J. 2021 Aug;34(4):263-288. doi: 10.1177/1971400921998968. Epub 2021 Mar 5.	Soni N	Neuroradiol J	2021	3/5/21	PMC8447818		10.1177/1971400921998968
32492074	The impact of atlas-based MR attenuation correction on the diagnosis of FDG-PET/MR for Alzheimer's diseases- A simulation study combining multi-center data and ADNI-data	Sekine T, Buck A, Delso G, Kemp B, Ter Voert EEGW, Huellner M, Veit-Haibach P, Kaushik S, Wiesinger F, Warnock G; Alzheimer’s Disease Neuroimaging Initiative.			PLoS One. 2020 Jun 3;15(6):e0233886. doi: 10.1371/journal.pone.0233886. eCollection 2020.	Sekine T	PLoS One	2020	6/4/20	PMC7269241		10.1371/journal.pone.0233886
34337132	Hippocampal subfield imaging and fractional anisotropy show parallel changes in Alzheimer's disease tau progression using simultaneous tau-PET/MRI at 3T	Carlson ML, Toueg TN, Khalighi MM, Castillo J, Shen B, Azevedo EC, DiGiacomo P, Mouchawar N, Chau G, Zaharchuk G, James ML, Mormino EC, Zeineh MM.			Alzheimers Dement (Amst). 2021 Jul 28;13(1):e12218. doi: 10.1002/dad2.12218. eCollection 2021.	Carlson ML	Alzheimers Dement (Amst)	2021	8/2/21	PMC8319659		10.1002/dad2.12218
35624886	Cerebral Oxidative Stress in Early Alzheimer's Disease Evaluated by (64)Cu-ATSM PET/MRI: A Preliminary Study	Okazawa H, Ikawa M, Tsujikawa T, Mori T, Makino A, Kiyono Y, Nakamoto Y, Kosaka H, Yoneda M.			Antioxidants (Basel). 2022 May 22;11(5):1022. doi: 10.3390/antiox11051022.	Okazawa H	Antioxidants (Basel)	2022	5/28/22	PMC9138060		10.3390/antiox11051022
29934405	An Efficient Approach to Perform MR-assisted PET Data Optimization in Simultaneous PET/MR Neuroimaging Studies	Chen KT, Salcedo S, Gong K, Chonde DB, Izquierdo-Garcia D, Drzezga AE, Rosen B, Qi J, Dickerson BC, Catana C.			J Nucl Med. 2018 Jun 22;60(2):272-8. doi: 10.2967/jnumed.117.207142. Online ahead of print.	Chen KT	J Nucl Med	2018	6/24/18	PMC8833859		10.2967/jnumed.117.207142
33043029	In vivo Imaging With (18)F-FDG- and (18)F-Florbetaben-PET/MRI Detects Pathological Changes in the Brain of the Commonly Used 5XFAD Mouse Model of Alzheimer's Disease	Franke TN, Irwin C, Bayer TA, Brenner W, Beindorff N, Bouter C, Bouter Y.			Front Med (Lausanne). 2020 Sep 15;7:529. doi: 10.3389/fmed.2020.00529. eCollection 2020.	Franke TN	Front Med (Lausanne)	2020	10/12/20	PMC7522218		10.3389/fmed.2020.00529
32750498	AI-driven attenuation correction for brain PET/MRI: Clinical evaluation of a dementia cohort and importance of the training group size	Ladefoged CN, Hansen AE, Henriksen OM, Bruun FJ, Eikenes L, Øen SK, Karlberg A, Højgaard L, Law I, Andersen FL.			Neuroimage. 2020 Nov 15;222:117221. doi: 10.1016/j.neuroimage.2020.117221. Epub 2020 Aug 1.	Ladefoged CN	Neuroimage	2020	8/5/20			10.1016/j.neuroimage.2020.117221
29159053	Using simultaneous PET/MRI to compare the accuracy of diagnosing frontotemporal dementia by arterial spin labelling MRI and FDG-PET	Anazodo UC, Finger E, Kwan BYM, Pavlosky W, Warrington JC, Günther M, Prato FS, Thiessen JD, St Lawrence KS.			Neuroimage Clin. 2017 Oct 31;17:405-414. doi: 10.1016/j.nicl.2017.10.033. eCollection 2018.	Anazodo UC	Neuroimage Clin	2017	11/22/17	PMC5683801		10.1016/j.nicl.2017.10.033
28971346	Combined PET/MRI: Global Warming-Summary Report of the 6th International Workshop on PET/MRI, March 27-29, 2017, Tübingen, Germany	Bailey DL, Pichler BJ, Gückel B, Antoch G, Barthel H, Bhujwalla ZM, Biskup S, Biswal S, Bitzer M, Boellaard R, Braren RF, Brendle C, Brindle K, Chiti A, la Fougère C, Gillies R, Goh V, Goyen M, Hacker M, Heukamp L, Knudsen GM, Krackhardt AM, Law I, Morris JC, Nikolaou K, Nuyts J, Ordonez AA, Pantel K, Quick HH, Riklund K, Sabri O, Sattler B, Troost EGC, Zaiss M, Zender L, Beyer T.			Mol Imaging Biol. 2018 Feb;20(1):4-20. doi: 10.1007/s11307-017-1123-5.	Bailey DL	Mol Imaging Biol	2018	10/4/17	PMC5775351		10.1007/s11307-017-1123-5
35259618	Disrupted coupling between salience network segregation and glucose metabolism is associated with cognitive decline in Alzheimer's disease - A simultaneous resting-state FDG-PET/fMRI study	Zhang M, Guan Z, Zhang Y, Sun W, Li W, Hu J, Li B, Ye G, Meng H, Huang X, Lin X, Wang J, Liu J, Li B, Li Y.			Neuroimage Clin. 2022;34:102977. doi: 10.1016/j.nicl.2022.102977. Epub 2022 Mar 1.	Zhang M	Neuroimage Clin	2022	3/8/22	PMC8904621		10.1016/j.nicl.2022.102977
36908895	Asymmetric amyloid deposition in preclinical Alzheimer's disease: A PET study	Kjeldsen PL, Parbo P, Hansen KV, Aanerud JFA, Ismail R, Nissen PH, Dalby RB, Damholdt MF, Borghammer P, Brooks DJ.			Aging Brain. 2022 Aug 26;2:100048. doi: 10.1016/j.nbas.2022.100048. eCollection 2022.	Kjeldsen PL	Aging Brain	2022	3/13/23	PMC9997142		10.1016/j.nbas.2022.100048
31960098	Direct prospective comparison of (18)F-FDG PET and arterial spin labelling MR using simultaneous PET/MR in patients referred for diagnosis of dementia	Ceccarini J, Bourgeois S, Van Weehaeghe D, Goffin K, Vandenberghe R, Vandenbulcke M, Sunaert S, Van Laere K.			Eur J Nucl Med Mol Imaging. 2020 Aug;47(9):2142-2154. doi: 10.1007/s00259-020-04694-1. Epub 2020 Jan 20.	Ceccarini J	Eur J Nucl Med Mol Imaging	2020	1/22/20			10.1007/s00259-020-04694-1
34195586	(18)F-florbetapir PET/MRI for quantitatively monitoring myelin loss and recovery in patients with multiple sclerosis: A longitudinal study	Zhang M, Ni Y, Zhou Q, He L, Meng H, Gao Y, Huang X, Meng H, Li P, Chen M, Wang D, Hu J, Huang Q, Li Y, Chauveau F, Li B, Chen S.	N	Not applied to MCl/dementia	EClinicalMedicine. 2021 Jun 23;37:100982. doi: 10.1016/j.eclinm.2021.100982. eCollection 2021 Jul.	Zhang M	EClinicalMedicine	2021	7/1/21	PMC8234356		10.1016/j.eclinm.2021.100982
30325053	Multi-modal synergistic PET and MR reconstruction using mutually weighted quadratic priors	Mehranian A, Belzunce MA, McGinnity CJ, Bustin A, Prieto C, Hammers A, Reader AJ.			Magn Reson Med. 2019 Mar;81(3):2120-2134. doi: 10.1002/mrm.27521. Epub 2018 Oct 16.	Mehranian A	Magn Reson Med	2019	10/17/18	PMC6563465		10.1002/mrm.27521
37726927	Brain hypometabolism in non-demented microtubule-associated protein tau H1 carriers with Parkinson's disease	Gasca-Salas C, Trompeta C, López-Aguirre M, Rodríguez Rojas R, Clarimon J, Dols-Icardo O, El Bounasri S, Guida P, Mata-Marín D, Hernández-Fernández F, Marras C, García-Cañamaque L, Plaza de Las Heras I, Obeso I, Vela L, Fernández-Rodríguez B.			J Neuroimaging. 2023 Nov-Dec;33(6):953-959. doi: 10.1111/jon.13156. Epub 2023 Sep 19.	Gasca-Salas C	J Neuroimaging	2023	9/20/23			10.1111/jon.13156
37740923	A metabolism-functional connectome sparse coupling method to reveal imaging markers for Alzheimer's disease based on simultaneous PET/MRI scans	Wang L, Xu H, Wang M, Brendel M, Rominger A, Shi K, Han Y, Jiang J.			Hum Brain Mapp. 2023 Dec 1;44(17):6020-6030. doi: 10.1002/hbm.26493. Epub 2023 Sep 23.	Wang L	Hum Brain Mapp	2023	9/23/23	PMC10619407		10.1002/hbm.26493
29192363	Quantitative and Visual Assessments toward Potential Sub-mSv or Ultrafast FDG PET Using High-Sensitivity TOF PET in PET/MRI	Behr SC, Bahroos E, Hawkins RA, Nardo L, Ravanfar V, Capbarat EV, Seo Y.	N	Technical	Mol Imaging Biol. 2018 Jun;20(3):492-500. doi: 10.1007/s11307-017-1145-z.	Behr SC	Mol Imaging Biol	2018	12/2/17			10.1007/s11307-017-1145-z
35308534	Impact of TOF on Brain PET With Short-Lived (11)C-Labeled Tracers Among Suspected Patients With AD/PD: Using Hybrid PET/MRI	Wimalarathne DDN, Ruan W, Sun X, Liu F, Gai Y, Liu Q, Hu F, Lan X.			Front Med (Lausanne). 2022 Mar 2;9:823292. doi: 10.3389/fmed.2022.823292. eCollection 2022.	Wimalarathne DDN	Front Med (Lausanne)	2022	3/21/22	PMC8926006		10.3389/fmed.2022.823292
34719498	Investigating the Roles of Anterior Cingulate in Behavioral Variant Frontotemporal Dementia: A PET/MRI Study	Chu M, Liu L, Wang J, Liu L, Kong Y, Jing D, Xie K, Cui Y, Cui B, Zhang J, Ye H, Li J, Wang L, Rosa-Neto P, Gauthier S, Wu L.			J Alzheimers Dis. 2021;84(4):1771-1779. doi: 10.3233/JAD-215127.	Chu M	J Alzheimers Dis	2021	11/1/21	PMC8764589		10.3233/JAD-215127
35670715	(18)F-NaF PET/MRI for Detection of Carotid Atheroma in Acute Neurovascular Syndrome	Kaczynski J, Sellers S, Seidman MA, Syed M, Dennis M, Mcnaught G, Jansen M, Semple SI, Alcaide-Corral C, Tavares AAS, MacGillivray T, Debono S, Forsythe R, Tambyraja A, Slomka PJ, Leipsic J, Dweck MR, Whiteley W, Wardlaw J, van Beek EJR, Newby DE, Williams MC.			Radiology. 2022 Oct;305(1):137-148. doi: 10.1148/radiol.212283. Epub 2022 Jun 7.	Kaczynski J	Radiology	2022	6/7/22	PMC9523682		10.1148/radiol.212283
36109514	Linking the phenotype of SNCA Triplication with PET-MRI imaging pattern and alpha-synuclein CSF seeding	Wurster I, Quadalti C, Rossi M, Hauser AK, Deuschle C, Schulte C, Waniek K, Lachmann I, la Fougere C, Doppler K, Gasser T, Bender B, Parchi P, Brockmann K.			NPJ Parkinsons Dis. 2022 Sep 15;8(1):117. doi: 10.1038/s41531-022-00379-8.	Wurster I	NPJ Parkinsons Dis	2022	9/15/22	PMC9476413		10.1038/s41531-022-00379-8
32493717	In vivo synaptic density loss is related to tau deposition in amnestic mild cognitive impairment	Vanhaute H, Ceccarini J, Michiels L, Koole M, Sunaert S, Lemmens R, Triau E, Emsell L, Vandenbulcke M, Van Laere K.			Neurology. 2020 Aug 4;95(5):e545-e553. doi: 10.1212/WNL.0000000000009818. Epub 2020 Jun 3.	Vanhaute H	Neurology	2020	6/5/20			10.1212/WNL.0000000000009818
28675110	Metabolic regional and network changes in Alzheimer's disease subtypes	Herholz K, Haense C, Gerhard A, Jones M, Anton-Rodriguez J, Segobin S, Snowden JS, Thompson JC, Kobylecki C.			J Cereb Blood Flow Metab. 2018 Oct;38(10):1796-1806. doi: 10.1177/0271678X17718436. Epub 2017 Jul 4.	Herholz K	J Cereb Blood Flow Metab	2018	7/5/17	PMC6168902		10.1177/0271678X17718436
36845436	Editorial: Is two better than one? Exploring tissue microstructure with multi-modal imaging: Quantitative MRI and beyond	De Luca A, Schilling KG, Ianus A.	N	Review	Front Neurosci. 2023 Feb 8;17:1139400. doi: 10.3389/fnins.2023.1139400. eCollection 2023.	De Luca A	Front Neurosci	2023	2/27/23	PMC9946448		10.3389/fnins.2023.1139400
33927533	Hydrocephalic Dementia: Revisited with Multimodality Imaging and toward a Unified Imaging Approach	Mangalore S, Vankayalapati S, Gupta AK.			J Neurosci Rural Pract. 2021 Apr;12(2):412-418. doi: 10.1055/s-0041-1726614. Epub 2021 Apr 23.	Mangalore S	J Neurosci Rural Pract	2021	4/30/21	PMC8064848		10.1055/s-0041-1726614
31048902	Hybrid FDG PET/MRI vs. FDG PET and CT in patients with suspected dementia - A comparison of diagnostic yield and propagated influence on clinical diagnosis and patient management	Kaltoft NS, Marner L, Larsen VA, Hasselbalch SG, Law I, Henriksen OM.			PLoS One. 2019 May 2;14(5):e0216409. doi: 10.1371/journal.pone.0216409. eCollection 2019.	Kaltoft NS	PLoS One	2019	5/4/19	PMC6497285		10.1371/journal.pone.0216409
34897084	Unravelling the Association Between Amyloid-PET and Cerebrospinal Fluid Biomarkers in the Alzheimer's Disease Spectrum: Who Really Deserves an A+?	Sacchi L, Carandini T, Fumagalli GG, Pietroboni AM, Contarino VE, Siggillino S, Arcaro M, Fenoglio C, Zito F, Marotta G, Castellani M, Triulzi F, Galimberti D, Scarpini E, Arighi A.			J Alzheimers Dis. 2022;85(3):1009-1020. doi: 10.3233/JAD-210593.	Sacchi L	J Alzheimers Dis	2022	12/13/21			10.3233/JAD-210593
36048259	Interplay of tau and functional network connectivity in progressive supranuclear palsy: a [(18)F]PI-2620 PET/MRI study	Aghakhanyan G, Rullmann M, Rumpf J, Schroeter ML, Scherlach C, Patt M, Brendel M, Koglin N, Stephens AW, Classen J, Hoffmann KT, Sabri O, Barthel H.	N	Not applied to MCl/dementia	Eur J Nucl Med Mol Imaging. 2022 Dec;50(1):103-114. doi: 10.1007/s00259-022-05952-0. Epub 2022 Sep 1.	Aghakhanyan G	Eur J Nucl Med Mol Imaging	2022	9/1/22			10.1007/s00259-022-05952-0
36398306	Assessment of Alzheimer's Disease Imaging Biomarkers in World Trade Center Responders with Cognitive Impairment at Midlife	Kritikos M, Franceschi AM, Vaska P, Clouston SAP, Huang C, Salerno M, Deri Y, Tang C, Pellecchia A, Santiago-Michels S, Sano M, Bromet EJ, Lucchini RG, Gandy S, Luft BJ.			World J Nucl Med. 2022 Sep 2;21(4):267-275. doi: 10.1055/s-0042-1750013. eCollection 2022 Dec.	Kritikos M	World J Nucl Med	2022	11/18/22	PMC9666002		10.1055/s-0042-1750013
31884485	Influence of Comorbidity of Cerebrovascular Disease and Amyloid-β on Alzheimer's Disease	Yassi N, Hilal S, Xia Y, Lim YY, Watson R, Kuijf H, Fowler C, Yates P, Maruff P, Martins R, Ames D, Chen C, Rowe CC, Villemagne VL, Salvado O, Desmond PM, Masters CL.			J Alzheimers Dis. 2020;73(3):897-907. doi: 10.3233/JAD-191028.	Yassi N	J Alzheimers Dis	2020	12/30/19			10.3233/JAD-191028
37328578	Do radiomics or diffusion-tensor images provide additional information to predict brain amyloid-beta positivity?	Jo S, Lee H, Kim HJ, Suh CH, Kim SJ, Lee Y, Roh JH, Lee JH.			Sci Rep. 2023 Jun 16;13(1):9755. doi: 10.1038/s41598-023-36639-7.	Jo S	Sci Rep	2023	6/16/23	PMC10275931		10.1038/s41598-023-36639-7
34603009	Prominent Striatum Amyloid Retention in Early-Onset Familial Alzheimer's Disease With PSEN1 Mutations: A Pilot PET/MR Study	Qin Q, Fu L, Wang R, Lyu J, Ma H, Zhan M, Zhou A, Wang F, Zuo X, Wei C.			Front Aging Neurosci. 2021 Sep 15;13:732159. doi: 10.3389/fnagi.2021.732159. eCollection 2021.	Qin Q	Front Aging Neurosci	2021	10/4/21	PMC8480470		10.3389/fnagi.2021.732159
34291850	Coupling relationship between glucose and oxygen metabolisms to differentiate preclinical Alzheimer's disease and normal individuals	Ding C, Du W, Zhang Q, Wang L, Han Y, Jiang J.			Hum Brain Mapp. 2021 Oct 15;42(15):5051-5062. doi: 10.1002/hbm.25599. Epub 2021 Jul 22.	Ding C	Hum Brain Mapp	2021	7/22/21	PMC8449101		10.1002/hbm.25599
37930734	Alzheimer's Disease Is Associated with Increased Network Assortativity: Evidence from Metabolic Connectivity	Khokhar SK, Kumar M, Kumar S, Manae T, Thanissery N, Ramakrishnan S, Arshad F, Nagaraj C, Mangalore S, Alladi S, Gandhi TK, Bharath RD.			Brain Connect. 2023 Dec;13(10):610-620. doi: 10.1089/brain.2023.0024. Epub 2023 Nov 27.	Khokhar SK	Brain Connect	2023	11/6/23			10.1089/brain.2023.0024
33559218	Deep learning-based T1-enhanced selection of linear attenuation coefficients (DL-TESLA) for PET/MR attenuation correction in dementia neuroimaging	Chen Y, Ying C, Binkley MM, Juttukonda MR, Flores S, Laforest R, Benzinger TLS, An H.			Magn Reson Med. 2021 Jul;86(1):499-513. doi: 10.1002/mrm.28689. Epub 2021 Feb 8.	Chen Y	Magn Reson Med	2021	2/9/21	PMC8091494	NIHMS1690322	10.1002/mrm.28689
32721606	A Preliminary (18)F-FDG-PET/MRI Study Shows Increased Vascular Inflammation in Moderate-to-Severe Atopic Dermatitis	Ungar B, Pavel AB, Robson PM, Kaufman A, Pruzan A, Brunner P, Kaushik S, Krueger JG, Lebwohl MG, Mani V, Fayad ZA, Guttman-Yassky E.	N	Not applied to MCl/dementia	J Allergy Clin Immunol Pract. 2020 Nov-Dec;8(10):3500-3506. doi: 10.1016/j.jaip.2020.07.018. Epub 2020 Jul 25.	Ungar B	J Allergy Clin Immunol Pract	2020	7/30/20	PMC7655511	NIHMS1619859	10.1016/j.jaip.2020.07.018
33855944	PET/MRI Delivers Multimodal Brain Signature in Alzheimer's Disease with De Novo PSEN1 Mutation	Aghakhanyan G, Saur D, Rullmann M, Weise CM, Schroeter ML, Marek K, Jamra RA, Tiepolt S, Strauss M, Scherlach C, Hoffmann KT, Sabri O, Classen J, Barthel H.			Curr Alzheimer Res. 2021;18(2):178-184. doi: 10.2174/1567205018666210414111536.	Aghakhanyan G	Curr Alzheimer Res	2021	4/15/21			10.2174/1567205018666210414111536
31286349	Dose Reduction in Brain [(18)F]FDG PET/MRI: Give It Half a Chance	Soret M, Piekarski E, Yeni N, Giron A, Maisonobe JA, Khalifé M, Zaslavsky C, Bertaux M, Habert MO, Kas A.			Mol Imaging Biol. 2020 Jun;22(3):695-702. doi: 10.1007/s11307-019-01398-3.	Soret M	Mol Imaging Biol	2020	7/10/19			10.1007/s11307-019-01398-3
34483890	Deep Convolutional Neural Networks With Ensemble Learning and Generative Adversarial Networks for Alzheimer's Disease Image Data Classification	Logan R, Williams BG, Ferreira da Silva M, Indani A, Schcolnicov N, Ganguly A, Miller SJ.			Front Aging Neurosci. 2021 Aug 17;13:720226. doi: 10.3389/fnagi.2021.720226. eCollection 2021.	Logan R	Front Aging Neurosci	2021	9/6/21	PMC8416107		10.3389/fnagi.2021.720226
34630070	Simultaneous PET/fMRI Detects Distinctive Alterations in Functional Connectivity and Glucose Metabolism of Precuneus Subregions in Alzheimer's Disease	Zhang M, Sun W, Guan Z, Hu J, Li B, Ye G, Meng H, Huang X, Lin X, Wang J, Liu J, Li B, Zhang Y, Li Y.			Front Aging Neurosci. 2021 Sep 24;13:737002. doi: 10.3389/fnagi.2021.737002. eCollection 2021.	Zhang M	Front Aging Neurosci	2021	10/11/21	PMC8498203		10.3389/fnagi.2021.737002
33319785	Alterations in resting-state network dynamics along the Alzheimer's disease continuum	Puttaert D, Coquelet N, Wens V, Peigneux P, Fery P, Rovai A, Trotta N, Sadeghi N, Coolen T, Bier JC, Goldman S, De Tiège X.			Sci Rep. 2020 Dec 15;10(1):21990. doi: 10.1038/s41598-020-76201-3.	Puttaert D	Sci Rep	2020	12/15/20	PMC7738511		10.1038/s41598-020-76201-3
37450069	Estimation of brain amyloid accumulation using deep learning in clinical [(11)C]PiB PET imaging	Ladefoged CN, Anderberg L, Madsen K, Henriksen OM, Hasselbalch SG, Andersen FL, Højgaard L, Law I; Alzheimer’s Disease Neuroimaging Initiative.			EJNMMI Phys. 2023 Jul 14;10(1):44. doi: 10.1186/s40658-023-00562-7.	Ladefoged CN	EJNMMI Phys	2023	7/14/23	PMC10348957		10.1186/s40658-023-00562-7
37123591	Qualitative and Quantitative Evaluation of Morpho-Metabolic Changes in Bone Cartilage Complex of Knee Joint in Osteoarthritis Using Simultaneous 18F-NaF PET/MRI-A Pilot Study	Jena A, Goyal N, Rana P, Taneja S, Vaish A, Botchu R, Vaishya R.	N	Not applied to MCl/dementia	Indian J Radiol Imaging. 2023 Jan 6;33(2):173-182. doi: 10.1055/s-0042-1760285. eCollection 2023 Apr.	Jena A	Indian J Radiol Imaging	2023	5/1/23	PMC10132889		10.1055/s-0042-1760285
32955465	FDG PET Data is Associated with Cognitive Performance in Patients from a Memory Clinic	Henkel R, Brendel M, Paolini M, Brendel E, Beyer L, Gutzeit A, Pogarell O, Rominger A, Blautzik J.			J Alzheimers Dis. 2020;78(1):207-216. doi: 10.3233/JAD-200826.	Henkel R	J Alzheimers Dis	2020	9/21/20			10.3233/JAD-200826
37045477	Involvement of specific striatal subregion contributes to executive deficits in Alzheimer disease	Liu L, Yan S, Chu M, Nie B, Xie K, Cui Y, Jiang D, Chen Z, Nan H, Rosa-Neto P, Lu J, Wu L.			J Psychiatry Neurosci. 2023 Apr 12;48(2):E126-E134. doi: 10.1503/jpn.220164. Print 2023 Mar-Apr.	Liu L	J Psychiatry Neurosci	2023	4/12/23	PMC10095253		10.1503/jpn.220164
34581847	(18)F-florbetapir PET as a marker of myelin integrity across the Alzheimer's disease spectrum	Moscoso A, Silva-Rodríguez J, Aldrey JM, Cortés J, Pías-Peleteiro JM, Ruibal Á, Aguiar P; Alzheimer’s Disease Neuroimaging Initiative.			Eur J Nucl Med Mol Imaging. 2022 Mar;49(4):1242-1253. doi: 10.1007/s00259-021-05493-y. Epub 2021 Sep 28.	Moscoso A	Eur J Nucl Med Mol Imaging	2022	9/28/21	PMC8921113		10.1007/s00259-021-05493-y
34620732	First-in-Humans Brain PET Imaging of the GluN2B-Containing N-methyl-d-aspartate Receptor with (R)-(11)C-Me-NB1	Rischka L, Vraka C, Pichler V, Rasul S, Nics L, Gryglewski G, Handschuh P, Murgaš M, Godbersen GM, Silberbauer LR, Unterholzner J, Wotawa C, Haider A, Ahmed H, Schibli R, Mindt T, Mitterhauser M, Wadsak W, Hahn A, Lanzenberger R, Hacker M, Ametamey SM.			J Nucl Med. 2022 Jun;63(6):936-941. doi: 10.2967/jnumed.121.262427. Epub 2021 Oct 7.	Rischka L	J Nucl Med	2022	10/8/21	PMC9157734		10.2967/jnumed.121.262427
33108475	Attenuation correction using deep Learning and integrated UTE/multi-echo Dixon sequence: evaluation in amyloid and tau PET imaging	Gong K, Han PK, Johnson KA, El Fakhri G, Ma C, Li Q.			Eur J Nucl Med Mol Imaging. 2021 May;48(5):1351-1361. doi: 10.1007/s00259-020-05061-w. Epub 2020 Oct 27.	Gong K	Eur J Nucl Med Mol Imaging	2021	10/27/20	PMC8411350	NIHMS1641682	10.1007/s00259-020-05061-w
33324141	Zero Echo Time MRAC on FDG-PET/MR Maintains Diagnostic Accuracy for Alzheimer's Disease; A Simulation Study Combining ADNI-Data	Ando T, Kemp B, Warnock G, Sekine T, Kaushik S, Wiesinger F, Delso G.			Front Neurosci. 2020 Nov 26;14:569706. doi: 10.3389/fnins.2020.569706. eCollection 2020.	Ando T	Front Neurosci	2020	12/16/20	PMC7725704		10.3389/fnins.2020.569706
33777646	New Developments in Cholinergic Imaging in Alzheimer and Lewy Body Disorders	Craig CE, Ray NJ, Müller MLTM, Bohnen NI.			Curr Behav Neurosci Rep. 2020 Dec;7(4):278-286. doi: 10.1007/s40473-020-00221-6. Epub 2020 Oct 9.	Craig CE	Curr Behav Neurosci Rep	2020	3/29/21	PMC7992054	NIHMS1636629	10.1007/s40473-020-00221-6
33255169	Noninvasive Measurement of [(11)C]PiB Distribution Volume Using Integrated PET/MRI	Okazawa H, Ikawa M, Tsujikawa T, Makino A, Mori T, Kiyono Y, Kosaka H.			Diagnostics (Basel). 2020 Nov 24;10(12):993. doi: 10.3390/diagnostics10120993.	Okazawa H	Diagnostics (Basel)	2020	12/1/20	PMC7760725		10.3390/diagnostics10120993
35103388	Sex differences in cognitive resilience in preclinical autosomal-dominant Alzheimer's disease carriers and non-carriers: Baseline findings from the API ADAD Colombia Trial	Vila-Castelar C, Tariot PN, Sink KM, Clayton D, Langbaum JB, Thomas RG, Chen Y, Su Y, Chen K, Hu N, Giraldo-Chica M, Tobón C, Acosta-Baena N, Luna E, Londoño M, Ospina P, Tirado V, Muñoz C, Henao E, Bocanegra Y, Alvarez S, Rios-Romenets S, Ghisays V, Goradia D, Lee W, Luo J, Malek-Ahmadi MH, Protas HD, Lopera F, Reiman EM, Quiroz YT; API ADAD Colombia Trial Group.			Alzheimers Dement. 2022 Nov;18(11):2272-2282. doi: 10.1002/alz.12552. Epub 2022 Feb 1.	Vila-Castelar C	Alzheimers Dement	2022	2/1/22	PMC9339586	NIHMS1783831	10.1002/alz.12552
34513285	Heuristic scoring method utilizing FDG-PET statistical parametric mapping in the evaluation of suspected Alzheimer disease and frontotemporal lobar degeneration	Ford JN, Sweeney EM, Skafida M, Glynn S, Amoashiy M, Lange DJ, Lin E, Chiang GC, Osborne JR, Pahlajani S, de Leon MJ, Ivanidze J.			Am J Nucl Med Mol Imaging. 2021 Aug 15;11(4):313-326. eCollection 2021.	Ford JN	Am J Nucl Med Mol Imaging	2021	9/13/21	PMC8414399
30120417	(18)F-FIBT may expand PET for β-amyloid imaging in neurodegenerative diseases	Grimmer T, Shi K, Diehl-Schmid J, Natale B, Drzezga A, Förster S, Förstl H, Schwaiger M, Yakushev I, Wester HJ, Kurz A, Yousefi BH.			Mol Psychiatry. 2020 Oct;25(10):2608-2619. doi: 10.1038/s41380-018-0203-5. Epub 2018 Aug 17.	Grimmer T	Mol Psychiatry	2020	8/19/18	PMC7515824		10.1038/s41380-018-0203-5
32935187	(+)-[(18)F]Flubatine as a novel α4β2 nicotinic acetylcholine receptor PET ligand-results of the first-in-human brain imaging application in patients with β-amyloid PET-confirmed Alzheimer's disease and healthy controls	Tiepolt S, Becker GA, Wilke S, Cecchin D, Rullmann M, Meyer PM, Barthel H, Hesse S, Patt M, Luthardt J, Wagenknecht G, Sattler B, Deuther-Conrad W, Ludwig FA, Fischer S, Gertz HJ, Smits R, Hoepping A, Steinbach J, Brust P, Sabri O.			Eur J Nucl Med Mol Imaging. 2021 Mar;48(3):731-746. doi: 10.1007/s00259-020-05029-w. Epub 2020 Sep 16.	Tiepolt S	Eur J Nucl Med Mol Imaging	2021	9/16/20	PMC8036219		10.1007/s00259-020-05029-w
36341886	Radiosynthesis of 20-[(18)F]fluoroarachidonic acid for PET-MR imaging: Biological evaluation in ApoE4-TR mice	Van Valkenburgh J, Duro MVV, Burnham E, Chen Q, Wang S, Tran J, Kerman BE, Hwang SH, Liu X, Sta Maria NS, Zanderigo F, Croteau E, Rapoport SI, Cunnane SC, Jacobs RE, Yassine HN, Chen K.			Prostaglandins Leukot Essent Fatty Acids. 2022 Nov;186:102510. doi: 10.1016/j.plefa.2022.102510. Epub 2022 Oct 20.	Van Valkenburgh J	Prostaglandins Leukot Essent Fatty Acids	2022	11/7/22	PMC9888757	NIHMS1848959	10.1016/j.plefa.2022.102510
33894460	Tau aggregation and increased neuroinflammation in athletes after sports-related concussions and in traumatic brain injury patients - A PET/MR study	Marklund N, Vedung F, Lubberink M, Tegner Y, Johansson J, Blennow K, Zetterberg H, Fahlström M, Haller S, Stenson S, Larsson EM, Wall A, Antoni G.			Neuroimage Clin. 2021;30:102665. doi: 10.1016/j.nicl.2021.102665. Epub 2021 Apr 7.	Marklund N	Neuroimage Clin	2021	4/24/21	PMC8091173		10.1016/j.nicl.2021.102665
35500806	caliPER: A software for blood-free parametric Patlak mapping using PET/MRI input function	Dassanayake P, Cui L, Finger E, Kewin M, Hadaway J, Soddu A, Jakoby B, Zuehlsdorf S, Lawrence KSS, Moran G, Anazodo UC.			Neuroimage. 2022 Aug 1;256:119261. doi: 10.1016/j.neuroimage.2022.119261. Epub 2022 Apr 29.	Dassanayake P	Neuroimage	2022	5/2/22			10.1016/j.neuroimage.2022.119261
36302665	In Vivo Detection of Neurofibrillary Tangles by (18)F-MK-6240 PET/MR in Patients With Ischemic Stroke	Michiels L, Thijs L, Mertens N, Sunaert S, Vandenbulcke M, Bormans G, Verheyden G, Koole M, Van Laere K, Lemmens R.			Neurology. 2023 Jan 3;100(1):e62-e71. doi: 10.1212/WNL.0000000000201344. Epub 2022 Oct 27.	Michiels L	Neurology	2023	10/27/22			10.1212/WNL.0000000000201344
37680671	Neuroimaging, clinical and life course correlates of normal-appearing white matter integrity in 70-year-olds	James SN, Manning EN, Storey M, Nicholas JM, Coath W, Keuss SE, Cash DM, Lane CA, Parker T, Keshavan A, Buchanan SM, Wagen A, Harris M, Malone I, Lu K, Needham LP, Street R, Thomas D, Dickson J, Murray-Smith H, Wong A, Freiberger T, Crutch SJ, Fox NC, Richards M, Barkhof F, Sudre CH, Barnes J, Schott JM.			Brain Commun. 2023 Aug 18;5(5):fcad225. doi: 10.1093/braincomms/fcad225. eCollection 2023.	James SN	Brain Commun	2023	9/8/23	PMC10481255		10.1093/braincomms/fcad225
29548847	Simultaneous quantitative susceptibility mapping and Flutemetamol-PET suggests local correlation of iron and β-amyloid as an indicator of cognitive performance at high age	van Bergen JMG, Li X, Quevenco FC, Gietl AF, Treyer V, Meyer R, Buck A, Kaufmann PA, Nitsch RM, van Zijl PCM, Hock C, Unschuld PG.			Neuroimage. 2018 Jul 1;174:308-316. doi: 10.1016/j.neuroimage.2018.03.021. Epub 2018 Mar 13.	van Bergen JMG	Neuroimage	2018	3/18/18	PMC5949258	NIHMS954673	10.1016/j.neuroimage.2018.03.021
32548237	Improving preclinical to clinical translation in Alzheimer's disease research	Sukoff Rizzo SJ, Masters A, Onos KD, Quinney S, Sasner M, Oblak A, Lamb BT, Territo PR; MODEL‐AD consortium.			Alzheimers Dement (N Y). 2020 Jun 14;6(1):e12038. doi: 10.1002/trc2.12038. eCollection 2020.	Sukoff Rizzo SJ	Alzheimers Dement (N Y)	2020	6/18/20	PMC7293992		10.1002/trc2.12038
36463452	Improved Prediction of Amyloid-β and Tau Burden Using Hippocampal Surface Multivariate Morphometry Statistics and Sparse Coding	Wu J, Su Y, Zhu W, Jalili Mallak N, Lepore N, Reiman EM, Caselli RJ, Thompson PM, Chen K, Wang Y; Alzheimer’s Disease Neuroimaging Initiative.			J Alzheimers Dis. 2023;91(2):637-651. doi: 10.3233/JAD-220812.	Wu J	J Alzheimers Dis	2023	12/4/22	PMC9940990	NIHMS1869579	10.3233/JAD-220812
37116511	Impact of motion correction on [(18)F]-MK6240 tau PET imaging	Tiss A, Marin T, Chemli Y, Spangler-Bickell M, Gong K, Lois C, Petibon Y, Landes V, Grogg K, Normandin M, Becker A, Thibault E, Johnson K, El Fakhri G, Ouyang J.			Phys Med Biol. 2023 May 15;68(10):10.1088/1361-6560/acd161. doi: 10.1088/1361-6560/acd161.	Tiss A	Phys Med Biol	2023	4/28/23	PMC10278956	NIHMS1901036	10.1088/1361-6560/acd161
31396580	Rigid Motion Correction for Brain PET/MR Imaging using Optical Tracking	Spangler-Bickell MG, Khalighi MM, Hoo C, DiGiacomo PS, Maclaren J, Aksoy M, Rettmann D, Bammer R, Zaharchuk G, Zeineh M, Jansen F.			IEEE Trans Radiat Plasma Med Sci. 2019 Jul;3(4):498-503. doi: 10.1109/TRPMS.2018.2878978. Epub 2018 Oct 31.	Spangler-Bickell MG	IEEE Trans Radiat Plasma Med Sci	2019	8/10/19	PMC6686883	NIHMS1533411	10.1109/TRPMS.2018.2878978
37293349	AI Transformers for Radiation Dose Reduction in Serial Whole-Body PET Scans	Wang YJ, Qu L, Sheybani ND, Luo X, Wang J, Hawk KE, Theruvath AJ, Gatidis S, Xiao X, Pribnow A, Rubin D, Daldrup-Link HE.	N	Not applied to MCl/dementia	Radiol Artif Intell. 2023 May 3;5(3):e220246. doi: 10.1148/ryai.220246. eCollection 2023 May.	Wang YJ	Radiol Artif Intell	2023	6/9/23	PMC10245181		10.1148/ryai.220246
33686089	Disrupted metabolic connectivity in dopaminergic and cholinergic networks at different stages of dementia from (18)F-FDG PET brain persistent homology network	Hsu TW, Fuh JL, Wang DW, Chen LF, Chang CJ, Huang WS, Wu HM, Guo WY.			Sci Rep. 2021 Mar 8;11(1):5396. doi: 10.1038/s41598-021-84722-8.	Hsu TW	Sci Rep	2021	3/9/21	PMC7940645		10.1038/s41598-021-84722-8
34458730	The contribution of beta-amyloid to dementia in Lewy body diseases: a 1-year follow-up study	Biundo R, Weis L, Fiorenzato E, Pistonesi F, Cagnin A, Bertoldo A, Anglani M, Cecchin D, Antonini A.			Brain Commun. 2021 Aug 19;3(3):fcab180. doi: 10.1093/braincomms/fcab180. eCollection 2021.	Biundo R	Brain Commun	2021	8/30/21	PMC8390473		10.1093/braincomms/fcab180
30526350	Ultra-Low-Dose (18)F-Florbetaben Amyloid PET Imaging Using Deep Learning with Multi-Contrast MRI Inputs	Chen KT, Gong E, de Carvalho Macruz FB, Xu J, Boumis A, Khalighi M, Poston KL, Sha SJ, Greicius MD, Mormino E, Pauly JM, Srinivas S, Zaharchuk G.			Radiology. 2019 Mar;290(3):649-656. doi: 10.1148/radiol.2018180940. Epub 2018 Dec 11.	Chen KT	Radiology	2019	12/12/18	PMC6394782		10.1148/radiol.2018180940
35852556	Long-term test-retest of cerebral [(18)F]MK-6240 binding and longitudinal evaluation of extracerebral tracer uptake in healthy controls and amnestic MCI patients	Vanderlinden G, Mertens N, Michiels L, Lemmens R, Koole M, Vandenbulcke M, Van Laere K.			Eur J Nucl Med Mol Imaging. 2022 Nov;49(13):4580-4588. doi: 10.1007/s00259-022-05907-5. Epub 2022 Jul 19.	Vanderlinden G	Eur J Nucl Med Mol Imaging	2022	7/19/22			10.1007/s00259-022-05907-5
33615219	Visuomotor integration deficits are common to familial and sporadic preclinical Alzheimer's disease	Lu K, Nicholas JM, Weston PSJ, Stout JC, O'Regan AM, James SN, Buchanan SM, Lane CA, Parker TD, Keuss SE, Keshavan A, Murray-Smith H, Cash DM, Sudre CH, Malone IB, Coath W, Wong A, Richards M, Henley SMD, Fox NC, Schott JM, Crutch SJ.			Brain Commun. 2021 Jan 25;3(1):fcab003. doi: 10.1093/braincomms/fcab003. eCollection 2021.	Lu K	Brain Commun	2021	2/22/21	PMC7882207		10.1093/braincomms/fcab003
33575660	Measuring Glucose Uptake in Primary Invasive Breast Cancer Using Simultaneous Time-of-Flight Breast PET/MRI: A Method Comparison Study with Prone PET/CT	Fowler AM, Kumar M, Bancroft LH, Salem K, Johnson JM, Karow J, Perlman SB, Bradshaw TJ, Hurley SA, McMillan AB, Strigel RM.	N	Not applied to MCl/dementia	Radiol Imaging Cancer. 2021 Jan 15;3(1):e200091. doi: 10.1148/rycan.2021200091. eCollection 2021 Jan.	Fowler AM	Radiol Imaging Cancer	2021	2/12/21	PMC7850238		10.1148/rycan.2021200091
31844711	In vivo evidence of cortical amyloid deposition in the adult form of Niemann Pick type C	Esposito M, Dubbioso R, Tozza S, Iodice R, Aiello M, Nicolai E, Cavaliere C, Salvatore M, Santoro L, Manganelli F.			Heliyon. 2019 Nov 14;5(11):e02776. doi: 10.1016/j.heliyon.2019.e02776. eCollection 2019 Nov.	Esposito M	Heliyon	2019	12/18/19	PMC6895717		10.1016/j.heliyon.2019.e02776
31589623	Attenuation correction using 3D deep convolutional neural network for brain 18F-FDG PET/MR: Comparison with Atlas, ZTE and CT based attenuation correction	Blanc-Durand P, Khalife M, Sgard B, Kaushik S, Soret M, Tiss A, El Fakhri G, Habert MO, Wiesinger F, Kas A.			PLoS One. 2019 Oct 7;14(10):e0223141. doi: 10.1371/journal.pone.0223141. eCollection 2019.	Blanc-Durand P	PLoS One	2019	10/8/19	PMC6779234		10.1371/journal.pone.0223141
29966204	Do Cardiometabolic Risk Factors Influence Amyloid, Tau, and Neuronal Function in APOE4 Carriers and Non-Carriers in Alzheimer's Disease Trajectory?	Femminella GD, Taylor-Davies G, Scott J, Edison P; Alzheimer’s Disease Neuroimaging Initiative.			J Alzheimers Dis. 2018;64(3):981-993. doi: 10.3233/JAD-180365.	Femminella GD	J Alzheimers Dis	2018	7/4/18			10.3233/JAD-180365
35260170	Novel diagnostic tools for identifying cognitive impairment using olfactory-stimulated functional near-infrared spectroscopy: patient-level, single-group, diagnostic trial	Kim J, Yon DK, Choi KY, Lee JJ, Kim N, Lee KH, Kim JG.			Alzheimers Res Ther. 2022 Mar 8;14(1):39. doi: 10.1186/s13195-022-00978-w.	Kim J	Alzheimers Res Ther	2022	3/9/22	PMC8905807		10.1186/s13195-022-00978-w
37392332	Expanding the Spectrum of Stress-Induced Childhood-Onset Neurodegeneration with Variable Ataxia and Seizures (CONDSIAS)	Lindskov FO, Karlsson WK, Skovbølling SL, Nielsen EN, Dunø M, Stokholm J, Henriksen OM, Langkilde AR, Nielsen JE.			Cerebellum. 2023 Jul 1. doi: 10.1007/s12311-023-01582-w. Online ahead of print.	Lindskov FO	Cerebellum	2023	7/1/23			10.1007/s12311-023-01582-w
34777194	Evaluating [(68)Ga]Ga-p14-032 as a Novel PET Tracer for Diagnosis Cerebral Amyloid Angiopathy	Zhang Q, Zhao X, Lei P, Kung HF, Yang Z, Zhu L, Wang S, Zhu H, Meng X, Duan Y, Sun L, Pan J, Ma R, Hong H, Zhao X, Demchuk A, Smith EE, Wang Y.			Front Neurol. 2021 Oct 27;12:702185. doi: 10.3389/fneur.2021.702185. eCollection 2021.	Zhang Q	Front Neurol	2021	11/15/21	PMC8580011		10.3389/fneur.2021.702185
29653974	Development of a Dedicated Rebinner with Rigid Motion Correction for the mMR PET/MR Scanner, and Validation in a Large Cohort of (11)C-PIB Scans	Reilhac A, Merida I, Irace Z, Stephenson MC, Weekes AA, Chen C, Totman JJ, Townsend DW, Fayad H, Costes N.			J Nucl Med. 2018 Nov;59(11):1761-1767. doi: 10.2967/jnumed.117.206375. Epub 2018 Apr 13.	Reilhac A	J Nucl Med	2018	4/15/18			10.2967/jnumed.117.206375
38014102	Levetiracetam Modulates Brain Metabolic Networks and Transcriptomic Signatures in the 5XFAD Mouse Model of Alzheimer's disease	Burton CP, Chumin EJ, Collins AY, Persohn SA, Onos KD, Pandey RS, Quinney SK, Territo PR.			bioRxiv. 2023 Dec 7:2023.11.10.566574. doi: 10.1101/2023.11.10.566574. Preprint.	Burton CP	bioRxiv	2023	11/28/23	PMC10680636		10.1101/2023.11.10.566574
29431005	Reduced blood oxygenation level dependent connectivity is related to hypoperfusion in Alzheimer's disease	Göttler J, Preibisch C, Riederer I, Pasquini L, Alexopoulos P, Bohn KP, Yakushev I, Beller E, Kaczmarz S, Zimmer C, Grimmer T, Drzezga A, Sorg C.			J Cereb Blood Flow Metab. 2019 Jul;39(7):1314-1325. doi: 10.1177/0271678X18759182. Epub 2018 Feb 12.	Göttler J	J Cereb Blood Flow Metab	2019	2/13/18	PMC6668525		10.1177/0271678X18759182
35794185	Spatial decrease of synaptic density in amnestic mild cognitive impairment follows the tau build-up pattern	Vanderlinden G, Ceccarini J, Vande Casteele T, Michiels L, Lemmens R, Triau E, Serdons K, Tournoy J, Koole M, Vandenbulcke M, Van Laere K.			Mol Psychiatry. 2022 Oct;27(10):4244-4251. doi: 10.1038/s41380-022-01672-x. Epub 2022 Jul 6.	Vanderlinden G	Mol Psychiatry	2022	7/6/22			10.1038/s41380-022-01672-x
32032816	Correlation of microglial activation with white matter changes in dementia with Lewy bodies	Nicastro N, Mak E, Williams GB, Surendranathan A, Bevan-Jones WR, Passamonti L, Vàzquez Rodrìguez P, Su L, Arnold R, Fryer TD, Hong YT, Aigbirhio FI, Rowe JB, O'Brien JT.			Neuroimage Clin. 2020;25:102200. doi: 10.1016/j.nicl.2020.102200. Epub 2020 Jan 28.	Nicastro N	Neuroimage Clin	2020	2/8/20	PMC7005463		10.1016/j.nicl.2020.102200
35589431	Differential (18)F-NaF uptake in various compartments in knee osteoarthritis: an observational study using PET/MRI	Jena A, Goyal N, Rana P, Taneja S, Vaish A, Botchu R, Vaishya R.	N	Not applied to MCl/dementia	Clin Radiol. 2022 Aug;77(8):613-620. doi: 10.1016/j.crad.2022.04.007. Epub 2022 May 16.	Jena A	Clin Radiol	2022	5/19/22			10.1016/j.crad.2022.04.007
30182792	Reduced acquisition time PET pharmacokinetic modelling using simultaneous ASL-MRI: proof of concept	Scott CJ, Jiao J, Melbourne A, Burgos N, Cash DM, De Vita E, Markiewicz PJ, O'Connor A, Thomas DL, Weston PS, Schott JM, Hutton BF, Ourselin S.			J Cereb Blood Flow Metab. 2019 Dec;39(12):2419-2432. doi: 10.1177/0271678X18797343. Epub 2018 Sep 5.	Scott CJ	J Cereb Blood Flow Metab	2019	9/6/18	PMC6891000		10.1177/0271678X18797343
34115782	Hybrid 2-[18F] FDG PET/MRI in premanifest Huntington's disease gene-expansion carriers: The significance of partial volume correction	Hellem MNN, Vinther-Jensen T, Anderberg L, Budtz-Jørgensen E, Hjermind LE, Larsen VA, Nielsen JE, Law I.			PLoS One. 2021 Jun 11;16(6):e0252683. doi: 10.1371/journal.pone.0252683. eCollection 2021.	Hellem MNN	PLoS One	2021	6/11/21	PMC8195345		10.1371/journal.pone.0252683
35652962	A comparison of advanced semi-quantitative amyloid PET analysis methods	Peira E, Poggiali D, Pardini M, Barthel H, Sabri O, Morbelli S, Cagnin A, Chincarini A, Cecchin D.			Eur J Nucl Med Mol Imaging. 2022 Oct;49(12):4097-4108. doi: 10.1007/s00259-022-05846-1. Epub 2022 Jun 2.	Peira E	Eur J Nucl Med Mol Imaging	2022	6/2/22	PMC9525368		10.1007/s00259-022-05846-1
30937462	Clinical significance of amyloid β positivity in patients with probable cerebral amyloid angiopathy markers	Jang H, Jang YK, Kim HJ, Werring DJ, Lee JS, Choe YS, Park S, Lee J, Kim KW, Kim Y, Cho SH, Kim SE, Kim SJ, Charidimou A, Na DL, Seo SW.			Eur J Nucl Med Mol Imaging. 2019 Jun;46(6):1287-1298. doi: 10.1007/s00259-019-04314-7. Epub 2019 Apr 2.	Jang H	Eur J Nucl Med Mol Imaging	2019	4/3/19			10.1007/s00259-019-04314-7
36532287	A zero-dose synthetic baseline for the personalized analysis of [(18)F]FDG-PET: Application in Alzheimer's disease	Hinge C, Henriksen OM, Lindberg U, Hasselbalch SG, Højgaard L, Law I, Andersen FL, Ladefoged CN.			Front Neurosci. 2022 Nov 24;16:1053783. doi: 10.3389/fnins.2022.1053783. eCollection 2022.	Hinge C	Front Neurosci	2022	12/19/22	PMC9749397		10.3389/fnins.2022.1053783
33850486	Hybrid imaging in dementia: A semi-quantitative ((18)F)-fluorodeoxyglucose positron emission tomography/magnetic resonance imaging approach in clinical practice	Franceschi AM, Naser-Tavakolian K, Clifton M, Ahmed O, Stoffers K, Bangiyev L, Cruciata G, Clouston S, Franceschi D.			World J Nucl Med. 2020 Oct 2;20(1):23-31. doi: 10.4103/wjnm.WJNM_27_20. eCollection 2021 Jan-Mar.	Franceschi AM	World J Nucl Med	2020	4/14/21	PMC8034794		10.4103/wjnm.WJNM_27_20
29272357	Minocycline reduces chronic microglial activation after brain trauma but increases neurodegeneration	Scott G, Zetterberg H, Jolly A, Cole JH, De Simoni S, Jenkins PO, Feeney C, Owen DR, Lingford-Hughes A, Howes O, Patel MC, Goldstone AP, Gunn RN, Blennow K, Matthews PM, Sharp DJ.			Brain. 2018 Feb 1;141(2):459-471. doi: 10.1093/brain/awx339.	Scott G	Brain	2018	12/23/17	PMC5837493		10.1093/brain/awx339
30385712	Targeting iron metabolism in high-grade glioma with 68Ga-citrate PET/MR	Behr SC, Villanueva-Meyer JE, Li Y, Wang YH, Wei J, Moroz A, Lee JK, Hsiao JC, Gao KT, Ma W, Cha S, Wilson DM, Seo Y, Nelson SJ, Chang SM, Evans MJ.	N	Not applied to MCl/dementia	JCI Insight. 2018 Nov 2;3(21):e93999. doi: 10.1172/jci.insight.93999.	Behr SC	JCI Insight	2018	11/3/18	PMC6238742		10.1172/jci.insight.93999
30530797	Tau imaging detects distinctive distribution of tau pathology in ALS/PDC on the Kii Peninsula	Shinotoh H, Shimada H, Kokubo Y, Tagai K, Niwa F, Kitamura S, Endo H, Ono M, Kimura Y, Hirano S, Mimuro M, Ichise M, Sahara N, Zhang MR, Suhara T, Higuchi M.			Neurology. 2019 Jan 8;92(2):e136-e147. doi: 10.1212/WNL.0000000000006736. Epub 2018 Dec 7.	Shinotoh H	Neurology	2019	12/12/18	PMC6340344		10.1212/WNL.0000000000006736
37759345	Wavelet transform-based frequency self-adaptive model for functional brain network	Ding Y, Xu X, Peng L, Zhang L, Li W, Cao W, Gao X.			Cereb Cortex. 2023 Nov 4;33(22):11181-11194. doi: 10.1093/cercor/bhad357.	Ding Y	Cereb Cortex	2023	9/27/23			10.1093/cercor/bhad357
35410286	Reconfigured metabolism brain network in asymptomatic microtubule-associated protein tau mutation carriers: a graph theoretical analysis	Liu L, Chu M, Nie B, Liu L, Xie K, Cui Y, Kong Y, Chen Z, Nan H, Chen K, Rosa-Neto P, Wu L.			Alzheimers Res Ther. 2022 Apr 11;14(1):52. doi: 10.1186/s13195-022-01000-z.	Liu L	Alzheimers Res Ther	2022	4/12/22	PMC8996677		10.1186/s13195-022-01000-z
34482601	Associations among vascular risk factors, neuroimaging biomarkers, and cognition: Preliminary analyses from the Multi-Ethnic Study of Atherosclerosis (MESA)	Lockhart SN, Schaich CL, Craft S, Sachs BC, Rapp SR, Jung Y, Whitlow CT, Solingapuram Sai KK, Cleveland M, Williams BJ, Burke GL, Bertoni A, Hayden KM, Hughes TM.			Alzheimers Dement. 2022 Apr;18(4):551-560. doi: 10.1002/alz.12429. Epub 2021 Sep 5.	Lockhart SN	Alzheimers Dement	2022	9/5/21	PMC8897510	NIHMS1753017	10.1002/alz.12429
35418341	Support vector machine learning and diffusion-derived structural networks predict amyloid quantity and cognition in adults with Down's syndrome	Brown SSG, Mak E, Clare I, Grigorova M, Beresford-Webb J, Walpert M, Jones E, Hong YT, Fryer TD, Coles JP, Aigbirhio FI, Tudorascu D, Cohen A, Christian BT, Handen BL, Klunk WE, Menon DK, Nestor PJ, Holland AJ, Zaman SH.			Neurobiol Aging. 2022 Jul;115:112-121. doi: 10.1016/j.neurobiolaging.2022.02.013. Epub 2022 Mar 4.	Brown SSG	Neurobiol Aging	2022	4/14/22	PMC10327571	NIHMS1913717	10.1016/j.neurobiolaging.2022.02.013
36470133	Adulthood cognitive trajectories over 26 years and brain health at 70 years of age: findings from the 1946 British Birth Cohort	James SN, Nicholas JM, Lu K, Keshavan A, Lane CA, Parker T, Buchanan SM, Keuss SE, Murray-Smith H, Wong A, Cash DM, Malone IB, Barnes J, Sudre CH, Coath W, Modat M, Ourselin S, Crutch SJ, Kuh D, Fox NC, Schott JM, Richards M.			Neurobiol Aging. 2023 Feb;122:22-32. doi: 10.1016/j.neurobiolaging.2022.10.003. Epub 2022 Oct 18.	James SN	Neurobiol Aging	2023	12/5/22	PMC10564626		10.1016/j.neurobiolaging.2022.10.003
31622410	Hippocampal subfield volumes and pre-clinical Alzheimer's disease in 408 cognitively normal adults born in 1946	Parker TD, Cash DM, Lane CAS, Lu K, Malone IB, Nicholas JM, James SN, Keshavan A, Murray-Smith H, Wong A, Buchanan SM, Keuss SE, Sudre CH, Modat M, Thomas DL, Crutch SJ, Richards M, Fox NC, Schott JM.			PLoS One. 2019 Oct 17;14(10):e0224030. doi: 10.1371/journal.pone.0224030. eCollection 2019.	Parker TD	PLoS One	2019	10/18/19	PMC6797197		10.1371/journal.pone.0224030
34899265	Diagnostic Utility of Integrated(11)C-Pittsburgh Compound B Positron Emission Tomography/Magnetic Resonance for Cerebral Amyloid Angiopathy: A Pilot Study	Chang Y, Liu J, Wang L, Li X, Wang Z, Lin M, Jin W, Zhu M, Xu B.			Front Aging Neurosci. 2021 Nov 25;13:721780. doi: 10.3389/fnagi.2021.721780. eCollection 2021.	Chang Y	Front Aging Neurosci	2021	12/13/21	PMC8660657		10.3389/fnagi.2021.721780
32111392	Diffusion MRI biomarkers of white matter microstructure vary nonmonotonically with increasing cerebral amyloid deposition	Dong JW, Jelescu IO, Ades-Aron B, Novikov DS, Friedman K, Babb JS, Osorio RS, Galvin JE, Shepherd TM, Fieremans E.			Neurobiol Aging. 2020 May;89:118-128. doi: 10.1016/j.neurobiolaging.2020.01.009. Epub 2020 Jan 23.	Dong JW	Neurobiol Aging	2020	3/1/20	PMC7314576	NIHMS1600562	10.1016/j.neurobiolaging.2020.01.009
34321971	((18)F)-Fluorodeoxyglucose positron emission tomography/magnetic resonance imaging assessment of hypometabolism patterns in clinical phenotypes of suspected corticobasal degeneration	Franceschi AM, Clifton M, Naser-Tavakolian K, Ahmed O, Cruciata G, Bangiyev L, Clouston S, Franceschi D.			World J Nucl Med. 2020 Oct 7;20(2):176-184. doi: 10.4103/wjnm.WJNM_62_20. eCollection 2021 Apr-Jun.	Franceschi AM	World J Nucl Med	2020	7/29/21	PMC8286003		10.4103/wjnm.WJNM_62_20
31156407	Analysis of Motor Function in the Tg4-42 Mouse Model of Alzheimer's Disease	Wagner JM, Sichler ME, Schleicher EM, Franke TN, Irwin C, Löw MJ, Beindorff N, Bouter C, Bayer TA, Bouter Y.			Front Behav Neurosci. 2019 May 17;13:107. doi: 10.3389/fnbeh.2019.00107. eCollection 2019.	Wagner JM	Front Behav Neurosci	2019	6/4/19	PMC6533559		10.3389/fnbeh.2019.00107
29629524	Glucose Hypometabolism in Hippocampal Subdivisions in Alzheimer's Disease: A Pilot Study Using High-Resolution ¹⁸F-FDG PET and 7.0-T MRI	Choi EJ, Son YD, Noh Y, Lee H, Kim YB, Park KH.			J Clin Neurol. 2018 Apr;14(2):158-164. doi: 10.3988/jcn.2018.14.2.158.	Choi EJ	J Clin Neurol	2018	4/10/18	PMC5897197		10.3988/jcn.2018.14.2.158
34721001	Functional Abnormality Associated With Tau Deposition in Alzheimer's Disease - A Hybrid Positron Emission Tomography/MRI Study	Fu L, Zhou Z, Liu L, Zhang J, Xie H, Zhang X, Zhu M, Wang R.			Front Aging Neurosci. 2021 Oct 13;13:758053. doi: 10.3389/fnagi.2021.758053. eCollection 2021.	Fu L	Front Aging Neurosci	2021	11/1/21	PMC8548365		10.3389/fnagi.2021.758053
36016830	Pharmacokinetic, pharmacodynamic, and transcriptomic analysis of chronic levetiracetam treatment in 5XFAD mice: A MODEL-AD preclinical testing core study	Onos KD, Quinney SK, Jones DR, Masters AR, Pandey R, Keezer KJ, Biesdorf C, Metzger IF, Meyers JA, Peters J, Persohn SC, McCarthy BP, Bedwell AA, Figueiredo LL, Cope ZA, Sasner M, Howell GR, Williams HM, Oblak AL, Lamb BT, Carter GW, Rizzo SJS, Territo PR.			Alzheimers Dement (N Y). 2022 Aug 23;8(1):e12329. doi: 10.1002/trc2.12329. eCollection 2022.	Onos KD	Alzheimers Dement (N Y)	2022	8/26/22	PMC9398229		10.1002/trc2.12329
34707490	Uncovering Disease Mechanisms in a Novel Mouse Model Expressing Humanized APOEε4 and Trem2*R47H	Kotredes KP, Oblak A, Pandey RS, Lin PB, Garceau D, Williams H, Uyar A, O'Rourke R, O'Rourke S, Ingraham C, Bednarycek D, Belanger M, Cope Z, Foley KE, Logsdon BA, Mangravite LM, Sukoff Rizzo SJ, Territo PR, Carter GW, Sasner M, Lamb BT, Howell GR.			Front Aging Neurosci. 2021 Oct 11;13:735524. doi: 10.3389/fnagi.2021.735524. eCollection 2021.	Kotredes KP	Front Aging Neurosci	2021	10/28/21	PMC8544520		10.3389/fnagi.2021.735524
33757301	Changes of Metabolic Connectivity in Dementia with Lewy Bodies with Visual Hallucinations: A (18)F-Fluorodeoxyglucose Positron Emission Tomography/Magnetic Resonance Study	Zorzi G, Cecchin D, Bussè C, Perini G, Corbetta M, Cagnin A.			Brain Connect. 2021 Sep;11(7):518-528. doi: 10.1089/brain.2020.0988. Epub 2021 May 17.	Zorzi G	Brain Connect	2021	3/24/21			10.1089/brain.2020.0988
32358089	Reshaping the Amyloid Buildup Curve in Alzheimer Disease? Partial-Volume Effect Correction of Longitudinal Amyloid PET Data	Rullmann M, McLeod A, Grothe MJ, Sabri O, Barthel H; Alzheimer’s Disease Neuroimaging Initiative.			J Nucl Med. 2020 Dec;61(12):1820-1824. doi: 10.2967/jnumed.119.238477. Epub 2020 May 1.	Rullmann M	J Nucl Med	2020	5/3/20	PMC9364900		10.2967/jnumed.119.238477
32638097	Clinical validation of the novel HDAC6 radiotracer [(18)F]EKZ-001 in the human brain	Koole M, Van Weehaeghe D, Serdons K, Herbots M, Cawthorne C, Celen S, Schroeder FA, Hooker JM, Bormans G, de Hoon J, Kranz JE, Van Laere K, Gilbert TM.			Eur J Nucl Med Mol Imaging. 2021 Feb;48(2):596-611. doi: 10.1007/s00259-020-04891-y. Epub 2020 Jul 8.	Koole M	Eur J Nucl Med Mol Imaging	2021	7/9/20	PMC7835181		10.1007/s00259-020-04891-y
32279317	MR-based PET attenuation correction using a combined ultrashort echo time/multi-echo Dixon acquisition	Han PK, Horng DE, Gong K, Petibon Y, Kim K, Li Q, Johnson KA, El Fakhri G, Ouyang J, Ma C.			Med Phys. 2020 Jul;47(7):3064-3077. doi: 10.1002/mp.14180. Epub 2020 May 11.	Han PK	Med Phys	2020	4/13/20	PMC7375929	NIHMS1587017	10.1002/mp.14180
33509135	The Leuven late life depression (L3D) study: PET-MRI biomarkers of pathological brain ageing in late-life depression: study protocol	Emsell L, Laroy M, Van Cauwenberge M, Vande Casteele T, Vansteelandt K, Van Laere K, Sunaert S, Van den Stock J, Bouckaert F, Vandenbulcke M.			BMC Psychiatry. 2021 Jan 28;21(1):64. doi: 10.1186/s12888-021-03063-y.	Emsell L	BMC Psychiatry	2021	1/29/21	PMC7845114		10.1186/s12888-021-03063-y
31398553	Neuronal injury biomarkers for assessment of the individual cognitive reserve in clinically suspected Alzheimer's disease	Beyer L, Schnabel J, Kazmierczak P, Ewers M, Schönecker S, Prix C, Meyer-Wilmes J, Unterrainer M, Catak C, Pogarell O, Perneczky R, Albert NL, Bartenstein P, Danek A, Buerger K, Levin J, Rominger A, Brendel M.			Neuroimage Clin. 2019;24:101949. doi: 10.1016/j.nicl.2019.101949. Epub 2019 Jul 22.	Beyer L	Neuroimage Clin	2019	8/10/19	PMC6699250		10.1016/j.nicl.2019.101949
33895633	Differential patterns of gray matter volumes and associated gene expression profiles in cognitively-defined Alzheimer's disease subgroups	Groot C, Grothe MJ, Mukherjee S, Jelistratova I, Jansen I, van Loenhoud AC, Risacher SL, Saykin AJ, Mac Donald CL, Mez J, Trittschuh EH, Gryglewski G, Lanzenberger R, Pijnenburg YAL, Barkhof F, Scheltens P, van der Flier WM, Crane PK, Ossenkoppele R.			Neuroimage Clin. 2021;30:102660. doi: 10.1016/j.nicl.2021.102660. Epub 2021 Apr 3.	Groot C	Neuroimage Clin	2021	4/25/21	PMC8186562		10.1016/j.nicl.2021.102660
35572133	Characterizing Differences in Functional Connectivity Between Posterior Cortical Atrophy and Semantic Dementia by Seed-Based Approach	Chen Y, Zeng Q, Wang Y, Luo X, Sun Y, Zhang L, Liu X, Li K, Zhang M, Peng G.			Front Aging Neurosci. 2022 Apr 29;14:850977. doi: 10.3389/fnagi.2022.850977. eCollection 2022.	Chen Y	Front Aging Neurosci	2022	5/16/22	PMC9099291		10.3389/fnagi.2022.850977
33243071	Cerebral oxygen extraction fraction (OEF): Comparison of challenge-free gradient echo QSM+qBOLD (QQ) with (15)O PET in healthy adults	Cho J, Lee J, An H, Goyal MS, Su Y, Wang Y.			J Cereb Blood Flow Metab. 2021 Jul;41(7):1658-1668. doi: 10.1177/0271678X20973951. Epub 2020 Nov 27.	Cho J	J Cereb Blood Flow Metab	2021	11/27/20	PMC8221765		10.1177/0271678X20973951
37344848	A simplified method to correct saturation of arterial input function for cardiac magnetic resonance first-pass perfusion imaging: validation with simultaneously acquired PET	Li R, Edalati M, Muccigrosso D, Lau JMC, Laforest R, Woodard PK, Zheng J.	N	Not applied to MCl/dementia	J Cardiovasc Magn Reson. 2023 Jun 22;25(1):35. doi: 10.1186/s12968-023-00945-w.	Li R	J Cardiovasc Magn Reson	2023	6/21/23	PMC10286396		10.1186/s12968-023-00945-w
35260178	Pilot study of repeated blood-brain barrier disruption in patients with mild Alzheimer's disease with an implantable ultrasound device	Epelbaum S, Burgos N, Canney M, Matthews D, Houot M, Santin MD, Desseaux C, Bouchoux G, Stroer S, Martin C, Habert MO, Levy M, Bah A, Martin K, Delatour B, Riche M, Dubois B, Belin L, Carpentier A.			Alzheimers Res Ther. 2022 Mar 8;14(1):40. doi: 10.1186/s13195-022-00981-1.	Epelbaum S	Alzheimers Res Ther	2022	3/9/22	PMC8905724		10.1186/s13195-022-00981-1
31246935	Correlation between β-amyloid deposits revealed by BF-227-PET imaging and brain atrophy detected by voxel-based morphometry-MR imaging: a pilot study	Maeno N.			Nucl Med Commun. 2019 Sep;40(9):905-912. doi: 10.1097/MNM.0000000000001042.	Maeno N	Nucl Med Commun	2019	6/28/19	PMC6708599		10.1097/MNM.0000000000001042
30697878	Effective connectivity in the default mode network is distinctively disrupted in Alzheimer's disease-A simultaneous resting-state FDG-PET/fMRI study	Scherr M, Utz L, Tahmasian M, Pasquini L, Grothe MJ, Rauschecker JP, Grimmer T, Drzezga A, Sorg C, Riedl V.			Hum Brain Mapp. 2021 Sep;42(13):4134-4143. doi: 10.1002/hbm.24517. Epub 2019 Jan 30.	Scherr M	Hum Brain Mapp	2021	1/31/19	PMC8357005		10.1002/hbm.24517
35841251	Decreased Gray-White Matter Contrast of [11C]-PiB Uptake in Cognitively Unimpaired Subjects with Severe Obstructive Sleep Apnea	Ylä-Herttuala S, Hakulinen M, Poutiainen P, Lötjönen J, Könönen M, Gröhn H, Vanninen R, Mussalo H, Laitinen T, Mervaala E.			J Prev Alzheimers Dis. 2022;9(3):499-506. doi: 10.14283/jpad.2022.24.	Ylä-Herttuala S	J Prev Alzheimers Dis	2022	7/16/22			10.14283/jpad.2022.24
35493933	Alterations of Striatal Subregions in a Prion Protein Gene V180I Mutation Carrier Presented as Frontotemporal Dementia With Parkinsonism	Chen Z, Ma J, Liu L, Liu S, Zhang J, Chu M, Wang Z, Chan P, Wu L.			Front Aging Neurosci. 2022 Apr 15;14:830602. doi: 10.3389/fnagi.2022.830602. eCollection 2022.	Chen Z	Front Aging Neurosci	2022	5/2/22	PMC9053668		10.3389/fnagi.2022.830602
34843019	A heterozygous de novo PSEN1 mutation in a patient with early-onset parkinsonism	Chen Y, Liu P, Xie F, Wang B, Lin Z, Luo W.			Neurol Sci. 2022 Feb;43(2):1405-1409. doi: 10.1007/s10072-021-05726-w. Epub 2021 Nov 29.	Chen Y	Neurol Sci	2022	11/29/21			10.1007/s10072-021-05726-w
38048230	Synthesis and Preclinical Evaluation of 22-[(18)F]Fluorodocosahexaenoic Acid as a Positron Emission Tomography Probe for Monitoring Brain Docosahexaenoic Acid Uptake Kinetics	Duro MVV, Van Valkenburgh J, Ingles DE, Tran J, Cai Z, Ebright B, Wang S, Kerman BE, Galvan J, Hwang SH, Sta Maria NS, Zanderigo F, Croteau E, Cunnane SC, Rapoport SI, Louie SG, Jacobs RE, Yassine HN, Chen K.			ACS Chem Neurosci. 2023 Dec 20;14(24):4409-4418. doi: 10.1021/acschemneuro.3c00681. Epub 2023 Dec 4.	Duro MVV	ACS Chem Neurosci	2023	12/4/23	PMC10739598		10.1021/acschemneuro.3c00681
29762097	Does Integrated PET/MR Have a Role in the Management of Patients with Dementia?	Chiang GC.			Radiology. 2018 Jul;288(1):207-208. doi: 10.1148/radiol.2018180623. Epub 2018 May 15.	Chiang GC	Radiology	2018	5/16/18			10.1148/radiol.2018180623
35550158	Association between lower body temperature and increased tau pathology in cognitively normal older adults	Blessing EM, Parekh A, Betensky RA, Babb J, Saba N, Debure L, Varga AW, Ayappa I, Rapoport DM, Butler TA, de Leon MJ, Wisniewski T, Lopresti BJ, Osorio RS.			Neurobiol Dis. 2022 Sep;171:105748. doi: 10.1016/j.nbd.2022.105748. Epub 2022 May 10.	Blessing EM	Neurobiol Dis	2022	5/13/22	PMC9751849	NIHMS1856912	10.1016/j.nbd.2022.105748
33630145	Synthesis, preclinical evaluation, and a pilot clinical imaging study of [(18)F]AlF-NOTA-JR11 for neuroendocrine neoplasms compared with [(68)Ga]Ga-DOTA-TATE	Xie Q, Liu T, Ding J, Zhou N, Meng X, Zhu H, Li N, Yu J, Yang Z.	N	Not applied to MCl/dementia	Eur J Nucl Med Mol Imaging. 2021 Sep;48(10):3129-3140. doi: 10.1007/s00259-021-05249-8. Epub 2021 Feb 25.	Xie Q	Eur J Nucl Med Mol Imaging	2021	2/25/21			10.1007/s00259-021-05249-8
34000159	Catatonia as Presenting Manifestation of Behavioral Frontotemporal Dementia: Insight From a PET/MRI Study	Pompanin S, Pigato G, Roiter B, Bussè C, Cecchin D, Cagnin A.			Prim Care Companion CNS Disord. 2021 Apr 15;23(2):20l02754. doi: 10.4088/PCC.20l02754.	Pompanin S	Prim Care Companion CNS Disord	2021	5/17/21			10.4088/PCC.20l02754
32694283	Validation protocol for current good manufacturing practices production of [15O]water for hybrid PET/MR studies	Cockburn N, Corsaut J, Kovacs MS, St Lawrence K, Hicks JW.	N	Technical	Nucl Med Commun. 2020 Oct;41(10):1100-1105. doi: 10.1097/MNM.0000000000001249.	Cockburn N	Nucl Med Commun	2020	7/23/20			10.1097/MNM.0000000000001249
30362018	The 100-plus Study of cognitively healthy centenarians: rationale, design and cohort description	Holstege H, Beker N, Dijkstra T, Pieterse K, Wemmenhove E, Schouten K, Thiessens L, Horsten D, Rechtuijt S, Sikkes S, van Poppel FWA, Meijers-Heijboer H, Hulsman M, Scheltens P.			Eur J Epidemiol. 2018 Dec;33(12):1229-1249. doi: 10.1007/s10654-018-0451-3. Epub 2018 Oct 25.	Holstege H	Eur J Epidemiol	2018	10/27/18	PMC6290855		10.1007/s10654-018-0451-3
38048045	Evaluation of the SSTR2-targeted radiopharmaceutical 177Lu-DOTATATE and SSTR2-specific 68Ga-DOTATATE PET as imaging biomarker in patients with intracranial meningioma	Kurz SC, Zan E, Cordova C, Troxel AB, Barbaro M, Silverman JS, Snuderl M, Zagzag D, Kondziolka D, Golfinos JG, Chi AS, Sulman EP.	N	Not applied to MCl/dementia	Clin Cancer Res. 2023 Dec 1. doi: 10.1158/1078-0432.CCR-23-2533. Online ahead of print.	Kurz SC	Clin Cancer Res	2023	12/4/23			10.1158/1078-0432.CCR-23-2533
36085993	Discrimination of subjective cognitive decline from healthy control based on glucose-oxygen metabolism network coupling features and machine learning	Ding C, Wang L, Han Y, Jiang J.			Annu Int Conf IEEE Eng Med Biol Soc. 2022 Jul;2022:3334-3337. doi: 10.1109/EMBC48229.2022.9870934.	Ding C	Annu Int Conf IEEE Eng Med Biol Soc	2022	9/10/22			10.1109/EMBC48229.2022.9870934
36604747	Altered metabolic connectivity within the limbic cortico-striato-thalamo-cortical circuit in presymptomatic and symptomatic behavioral variant frontotemporal dementia	Liu L, Chu M, Nie B, Jiang D, Xie K, Cui Y, Liu L, Kong Y, Chen Z, Nan H, Rosa-Neto P, Wu L.			Alzheimers Res Ther. 2023 Jan 5;15(1):3. doi: 10.1186/s13195-022-01157-7.	Liu L	Alzheimers Res Ther	2023	1/5/23	PMC9814421		10.1186/s13195-022-01157-7
37223625	(18) F-FDG Brain PET/MRI in Amyotrophic Lateral Sclerosis- Frontotemporal Spectrum Disorder (ALS-FTSD)	Mashriqi F, Mishra BB, Giliberto L, Franceschi AM.			World J Nucl Med. 2023 May 1;22(2):135-139. doi: 10.1055/s-0043-1760762. eCollection 2023 Jun.	Mashriqi F	World J Nucl Med	2023	5/24/23	PMC10202568		10.1055/s-0043-1760762
33959711	Plasma levels of phosphorylated tau 181 are associated with cerebral metabolic dysfunction in cognitively impaired and amyloid-positive individuals	Lussier FZ, Benedet AL, Therriault J, Pascoal TA, Tissot C, Chamoun M, Mathotaarachchi S, Savard M, Ashton NJ, Karikari TK, Rodriguez JL, Snellman A, Bezgin G, Kang MS, Fernandez Arias J, Wang YT, Gauthier S, Zetterberg H, Blennow K, Rosa-Neto P; Alzheimer’s Disease Neuroimaging Initiative.			Brain Commun. 2021 Apr 15;3(2):fcab073. doi: 10.1093/braincomms/fcab073. eCollection 2021.	Lussier FZ	Brain Commun	2021	5/7/21	PMC8088291		10.1093/braincomms/fcab073
34703399	Metabolic positron-emission tomography/magnetic resonance imaging in primary progressive aphasia and frontotemporal lobar degeneration subtypes: Reassessment of expected [(18)F]-fluorodeoxyglucose uptake patterns	Franceschi AM, Naser-Tavakolian K, Clifton M, Bangiyev L, Cruciata G, Clouston S, Franceschi D.			World J Nucl Med. 2021 May 26;20(3):294-304. doi: 10.4103/wjnm.wjnm_137_20. eCollection 2021 Jul-Sep.	Franceschi AM	World J Nucl Med	2021	10/27/21	PMC8488899		10.4103/wjnm.wjnm_137_20
32144848	Quantifying the Financial Savings of Motion Correction in Brain MRI: A Model-Based Estimate of the Costs Arising From Patient Head Motion and Potential Savings From Implementation of Motion Correction	Slipsager JM, Glimberg SL, Søgaard J, Paulsen RR, Johannesen HH, Martens PC, Seth A, Marner L, Henriksen OM, Olesen OV, Højgaard L.			J Magn Reson Imaging. 2020 Sep;52(3):731-738. doi: 10.1002/jmri.27112. Epub 2020 Mar 7.	Slipsager JM	J Magn Reson Imaging	2020	3/8/20			10.1002/jmri.27112
36633702	Development of a minimally invasive simultaneous estimation method for quantifying translocator protein binding with [(18)F]FEPPA positron emission tomography	Dassanayake P, Anazodo UC, Liu L, Narciso L, Iacobelli M, Hicks J, Rusjan P, Finger E, St Lawrence K.			EJNMMI Res. 2023 Jan 12;13(1):1. doi: 10.1186/s13550-023-00950-1.	Dassanayake P	EJNMMI Res	2023	1/12/23	PMC9837356		10.1186/s13550-023-00950-1
32778663	Author Correction: Hybrid PET/MRI enables high-spatial resolution, quantitative imaging of amyloid plaques in an Alzheimer's disease mouse model	Frost GR, Longo V, Li T, Jonas LA, Judenhofer M, Cherry S, Koutcher J, Lekaye C, Zanzonico P, Li YM.			Sci Rep. 2020 Aug 11;10(1):13826. doi: 10.1038/s41598-020-70134-7.	Frost GR	Sci Rep	2020	8/12/20	PMC7417542		10.1038/s41598-020-70134-7
32391858	Diagnostic Performance of RO948 F 18 Tau Positron Emission Tomography in the Differentiation of Alzheimer Disease From Other Neurodegenerative Disorders	Leuzy A, Smith R, Ossenkoppele R, Santillo A, Borroni E, Klein G, Ohlsson T, Jögi J, Palmqvist S, Mattsson-Carlgren N, Strandberg O, Stomrud E, Hansson O.			JAMA Neurol. 2020 Aug 1;77(8):955-965. doi: 10.1001/jamaneurol.2020.0989.	Leuzy A	JAMA Neurol	2020	5/12/20	PMC7215644		10.1001/jamaneurol.2020.0989
35864212	A longitudinal (18)F-FDG PET/MRI study in asymptomatic stage of genetic Creutzfeldt-Jakob disease linked to G114V mutation	Chu M, Chen Z, Nie B, Liu L, Xie K, Cui Y, Chen K, Rosa-Neto P, Wu L.			J Neurol. 2022 Nov;269(11):6094-6103. doi: 10.1007/s00415-022-11288-4. Epub 2022 Jul 21.	Chu M	J Neurol	2022	7/21/22	PMC9553814		10.1007/s00415-022-11288-4
35403982	Comparison of absorbed dose extrapolation methods for mouse-to-human translation of radiolabelled macromolecules	Cicone F, Viertl D, Denoël T, Stabin MG, Prior JO, Gnesin S.	N	Not applied to MCl/dementia	EJNMMI Res. 2022 Apr 11;12(1):21. doi: 10.1186/s13550-022-00893-z.	Cicone F	EJNMMI Res	2022	4/11/22	PMC9001797		10.1186/s13550-022-00893-z
34475819	Decreased Alpha Peak Frequency Is Linked to Episodic Memory Impairment in Pathological Aging	Puttaert D, Wens V, Fery P, Rovai A, Trotta N, Coquelet N, De Breucker S, Sadeghi N, Coolen T, Goldman S, Peigneux P, Bier JC, De Tiège X.			Front Aging Neurosci. 2021 Aug 12;13:711375. doi: 10.3389/fnagi.2021.711375. eCollection 2021.	Puttaert D	Front Aging Neurosci	2021	9/3/21	PMC8406997		10.3389/fnagi.2021.711375
34321330	Bilateral optic neuritis as a first presentation of lymph node tuberculosis	Keshavan A, McAnena L, Acheson JF, Booth H, Plant GT, Khaleeli Z.			Pract Neurol. 2022 Feb;22(1):51-54. doi: 10.1136/practneurol-2021-003086. Epub 2021 Jul 28.	Keshavan A	Pract Neurol	2022	7/29/21			10.1136/practneurol-2021-003086
31026789	Automated production of a N-methyl-D-aspartate receptor radioligand [(18)F]GE179 for clinical use	Yue X, Xin Y, Chugani HT, Chugani DC, Zhang S.			Appl Radiat Isot. 2019 Jun;148:246-252. doi: 10.1016/j.apradiso.2019.03.035. Epub 2019 Mar 27.	Yue X	Appl Radiat Isot	2019	4/27/19			10.1016/j.apradiso.2019.03.035
31803008	Amyloid Load, Hippocampal Volume Loss, and Diffusion Tensor Imaging Changes in Early Phases of Brain Aging	Haller S, Montandon ML, Rodriguez C, Garibotto V, Lilja J, Herrmann FR, Giannakopoulos P.			Front Neurosci. 2019 Nov 15;13:1228. doi: 10.3389/fnins.2019.01228. eCollection 2019.	Haller S	Front Neurosci	2019	12/6/19	PMC6872975		10.3389/fnins.2019.01228
37212179	(68)Ga-Dotatate Hybrid Positron Emission Tomography/Magnetic Resonance Imaging for Noninvasive Early Detection of Heart Transplant Rejection	Devesa A, Robson PM, Pyzik R, Jacobi A, Ghesani M, Anyanwu A, Mancini D, Fayad ZA, Trivieri MG.	N	Not applied to MCl/dementia	Circ Cardiovasc Imaging. 2023 Aug;16(8):e015282. doi: 10.1161/CIRCIMAGING.123.015282. Epub 2023 May 22.	Devesa A	Circ Cardiovasc Imaging	2023	5/22/23	PMC10442064	NIHMS1890369	10.1161/CIRCIMAGING.123.015282
30034284	Visual detection of regional brain hypometabolism in cognitively impaired patients is independent of positron emission tomography-magnetic resonance attenuation correction method	Franceschi AM, Abballe V, Raad RA, Nelson A, Jackson K, Babb J, Vahle T, Fenchel M, Zhan Y, Valadez GH, Shepherd TM, Friedman KP.			World J Nucl Med. 2018 Jul-Sep;17(3):188-194. doi: 10.4103/wjnm.WJNM_61_17.	Franceschi AM	World J Nucl Med	2018	7/24/18	PMC6034547		10.4103/wjnm.WJNM_61_17
36202819	Involvement of striatal motoric subregions in familial frontotemporal dementia with parkinsonism harboring the C9orf72 repeat expansions	Liu L, Liu S, Chu M, Wang J, Xie K, Cui Y, Ma J, Nan H, Cui C, Qiao H, Rosa-Neto P, Chan P, Wu L.			NPJ Parkinsons Dis. 2022 Oct 6;8(1):128. doi: 10.1038/s41531-022-00398-5.	Liu L	NPJ Parkinsons Dis	2022	10/6/22	PMC9537191		10.1038/s41531-022-00398-5
34040118	Seven day pre-analytical stability of serum and plasma neurofilament light chain	Altmann P, Ponleitner M, Rommer PS, Haslacher H, Mucher P, Leutmezer F, Petzold A, Wotawa C, Lanzenberger R, Berger T, Zetterberg H, Bsteh G.			Sci Rep. 2021 May 26;11(1):11034. doi: 10.1038/s41598-021-90639-z.	Altmann P	Sci Rep	2021	5/27/21	PMC8154890		10.1038/s41598-021-90639-z
34217252	Schizophrenia syndrome due to C9ORF72 mutation case report: a cautionary tale and role of hybrid brain imaging!	Burhan AM, Anazodo UC, Marlatt NM, Palaniyappan L, Blair M, Finger E.			BMC Psychiatry. 2021 Jul 3;21(1):331. doi: 10.1186/s12888-021-03341-9.	Burhan AM	BMC Psychiatry	2021	7/4/21	PMC8254365		10.1186/s12888-021-03341-9
31316736	Involvement of cerebellum in frontotemporal dementia: A case presentation using fluorodeoxyglucose positron emission tomography/magnetic resonance imaging (FDG-PET/MRI)	Nivins S, Berkins S.			Iran J Neurol. 2019 Jan 5;18(1):38-40.	Nivins S	Iran J Neurol	2019	7/19/19	PMC6626610
31775073	Anti-dipeptidyl-peptidase-like protein 6 encephalitis, a rare cause of reversible rapid progressive dementia and insomnia	Zhou Q, Zhu X, Meng H, Zhang M, Chen S.			J Neuroimmunol. 2020 Feb 15;339:577114. doi: 10.1016/j.jneuroim.2019.577114. Epub 2019 Nov 18.	Zhou Q	J Neuroimmunol	2020	11/28/19			10.1016/j.jneuroim.2019.577114
32756195	A novel application of tau PET in the diagnosis of sporadic inclusion body myositis: A case report	Zhang Y, Li K, Pu C, Dang H, Liu J, Shi Q.			Medicine (Baltimore). 2020 Jul 31;99(31):e21524. doi: 10.1097/MD.0000000000021524.	Zhang Y	Medicine (Baltimore)	2020	8/7/20	PMC7402895		10.1097/MD.0000000000021524
29643688	Simultaneous 18F- FDG PET/MRI in Autoimmune Limbic Encephalitis	Taneja S, Suri V, Ahuja A, Jena A.			Indian J Nucl Med. 2018 Apr-Jun;33(2):174-176. doi: 10.4103/ijnm.IJNM_147_17.	Taneja S	Indian J Nucl Med	2018	4/13/18	PMC5883445		10.4103/ijnm.IJNM_147_17
